# Supplementary material for: 2,4-Di­chloro-N-[eth­yl(2-hy­droxy­eth­yl)carbamo­thio­yl]benzamide
Source: Acta Crystallogr Sect E Struct Rep Online. 2013 Dec 11;70(Pt 1):o33. doi: 10.1107/S1600536813032881 (PMC3914078; doi:10.1107/S1600536813032881)
Supplement: Supplementary file 1 [file e-70-00o33-sup1.cif]

##############################################################################
#                                                                            #
# This CIF contains the data in a paper accepted for publication in          #
# Acta Crystallographica Section E. It conforms to the requirements of       #
# Notes for Authors for Acta Crystallographica Section E, and has been       #
# peer reviewed under the auspices of the IUCr Commission on Journals.       #
#                                                                            #
# Full details of the Crystallographic Information File format               #
# are given in the paper "The Crystallographic Information File (CIF):       #
# a New Standard Archive File for Crystallography" by S. R. Hall, F. H.      #
# Allen and I. D. Brown [Acta Cryst. (1991), A47, 655-685].                  #
#                                                                            #
# The current version of the core CIF dictionary is obtainable from          #
# ftp://ftp.iucr.org/pub/cif_core.dic.                                       #
#                                                                            #
# Software is freely available for graphical display of the structure(s)     #
# in this CIF. For information consult the CIF software page                 #
# http://www.iucr.org/resources/cif/software.                                #
#                                                                            #
# This file may be used for bona fide research purposes within the           #
# scientific community so long as proper attribution is given to the journal # 
# article from which it was obtained.                                        #
#                                                                            #
##############################################################################
data_global
_audit_creation_method     'form.cif (version 2.0)'
_journal_data_validation_number     ?
_journal_date_recd_electronic     2013-11-01
_journal_date_accepted     2013-12-04
_journal_name_full     'Acta Crystallographica, Section E'
_journal_year     2014
_journal_volume     70
_journal_issue      1
_journal_page_first     o33
_journal_page_last     o33
_journal_paper_category     QO
_journal_paper_doi     10.1107/S1600536813032881
_journal_coeditor_code     RN2121
_publ_contact_author_name     'Dr Siti Aishah Hasbullah'
_publ_contact_author_address
;
      School of Chemical Sciences and Food Technology
      Universiti Kebangsaan Malaysia
      43600 Bangi, Selangor
      Malaysia
;
_publ_contact_author_email     'Aishah80@ukm.my'
_publ_contact_author_fax     '6 03 89215410'
_publ_contact_author_phone     '6 03 89214393'
_publ_section_title
;
2,4-Dichloro-<i>N</i>-[ethyl(2-hydroxyethyl)carbamothioyl]benzamide
;
loop_
    _publ_author_name
    _publ_author_footnote
    _publ_author_address
    'Yamin, Bohari M' ?
;      School of Chemical Sciences and Food Technology
       Universiti Kebangsaan Malaysia
       43600 Bangi, Selangor
       Malaysia
;
    'Sapari, Suhaila' ?
;      School of Chemical Sciences and Food Technology
       Universiti Kebangsaan Malaysia
       43600 Bangi, Selangor
       Malaysia
;
    'Hasbullah, Siti Aishah' ?
;      School of Chemical Sciences and Food Technology
       Universiti Kebangsaan Malaysia
       43600 Bangi, Selangor
       Malaysia
;
data_I
_database_code_depnum_ccdc_archive 'CCDC 975069'
_audit_creation_method     SHELXL-97
_chemical_name_systematic
;
2,4-Dichloro-<i>N</i>-[ethyl(2-hydroxyethyl)carbamothioyl]benzamide
;
_chemical_name_common     ?
_chemical_formula_moiety     'C12 H14 Cl2 N2 O2 S'
_chemical_formula_sum     'C12 H14 Cl2 N2 O2 S'
_chemical_formula_iupac     'C12 H14 Cl2 N2 O2 S'
_chemical_formula_weight     321.21
_chemical_melting_point     ?
_symmetry_cell_setting     monoclinic
_symmetry_space_group_name_H-M     'P 21/n'
_symmetry_space_group_name_Hall     '-P 2yn'
loop_
    _symmetry_equiv_pos_as_xyz
    'x, y, z'
    '-x+1/2, y+1/2, -z+1/2'
    '-x, -y, -z'
    'x-1/2, -y-1/2, z-1/2'
_cell_length_a     6.9712(4)
_cell_length_b     10.6989(6)
_cell_length_c     19.3288(10)
_cell_angle_alpha     90.00
_cell_angle_beta     96.441(2)
_cell_angle_gamma     90.00
_cell_volume     1432.52(14)
_cell_formula_units_Z     4
_cell_measurement_reflns_used     18947
_cell_measurement_theta_min     2.8
_cell_measurement_theta_max     26.5
_cell_measurement_temperature     300(2)
_exptl_crystal_description     block
_exptl_crystal_colour     colourless
_exptl_crystal_size_max     0.50
_exptl_crystal_size_mid     0.40
_exptl_crystal_size_min     0.18
_exptl_crystal_density_diffrn     1.489
_exptl_crystal_density_meas     ?
_exptl_crystal_density_method     'not measured'
_exptl_crystal_F_000     664
_exptl_absorpt_coefficient_mu     0.597
_exptl_absorpt_correction_type     multi-scan
_exptl_absorpt_process_details     '(SADABS; Bruker, 2009)'
_exptl_absorpt_correction_T_min     0.754
_exptl_absorpt_correction_T_max     0.900
_exptl_special_details     ?
_diffrn_ambient_temperature     300(2)
_diffrn_radiation_type     MoK\a
_diffrn_radiation_wavelength     0.71073
_diffrn_radiation_source     'fine-focus sealed tube'
_diffrn_radiation_monochromator     graphite
_diffrn_measurement_device_type
;
Bruker SMART APEX CCD area-detector
;
_diffrn_measurement_method     '\w scans'
_diffrn_detector_area_resol_mean     83.66
_diffrn_reflns_number     30240
_diffrn_reflns_av_R_equivalents     0.0358
_diffrn_reflns_av_sigmaI/netI     0.0175
_diffrn_reflns_theta_min     2.8
_diffrn_reflns_theta_max     26.5
_diffrn_reflns_theta_full     26.5
_diffrn_measured_fraction_theta_max     0.99
_diffrn_measured_fraction_theta_full     0.99
_diffrn_reflns_limit_h_min     -8
_diffrn_reflns_limit_h_max     8
_diffrn_reflns_limit_k_min     -13
_diffrn_reflns_limit_k_max     13
_diffrn_reflns_limit_l_min     -24
_diffrn_reflns_limit_l_max     24
_diffrn_standards_number     0
_diffrn_standards_interval_count     0
_diffrn_standards_interval_time     0
_diffrn_standards_decay_%     0
_refine_special_details
;
 Refinement of F^2^ against ALL reflections.  The weighted R-factor wR and
 goodness of fit S are based on F^2^, conventional R-factors R are based
 on F, with F set to zero for negative F^2^. The threshold expression of
 F^2^ > 2sigma(F^2^) is used only for calculating R-factors(gt) etc. and is
 not relevant to the choice of reflections for refinement.  R-factors based
 on F^2^ are statistically about twice as large as those based on F, and R-
 factors based on ALL data will be even larger.
;
_reflns_number_total     2967
_reflns_number_gt     2619
_reflns_threshold_expression     I>2\s(I)
_refine_ls_structure_factor_coef     Fsqd
_refine_ls_matrix_type     full
_refine_ls_R_factor_all     0.0473
_refine_ls_R_factor_gt     0.0400
_refine_ls_wR_factor_gt     0.1123
_refine_ls_wR_factor_ref     0.1256
_refine_ls_goodness_of_fit_ref     1.156
_refine_ls_restrained_S_all     1.156
_refine_ls_number_reflns     2967
_refine_ls_number_parameters     176
_refine_ls_number_restraints     1
_refine_ls_hydrogen_treatment     mixed
_refine_ls_weighting_scheme     calc
_refine_ls_weighting_details
         'calc w=1/[\s^2^(Fo^2^)+(0.0666P)^2^+0.6739P] where P=(Fo^2^+2Fc^2^)/3'
_atom_sites_solution_hydrogens     geom
_atom_sites_solution_primary     direct
_atom_sites_solution_secondary     difmap
_refine_ls_shift/su_max     0.002
_refine_ls_shift/su_mean     0.000
_refine_diff_density_max     0.44
_refine_diff_density_min     -0.36
_refine_ls_extinction_method     none
_refine_ls_extinction_coef     ?
loop_
    _atom_type_symbol
    _atom_type_description
    _atom_type_scat_dispersion_real
    _atom_type_scat_dispersion_imag
    _atom_type_scat_source
    'C' 'C' 0.0033 0.0016
                         'International Tables Vol C Tables 4.2.6.8 and 6.1.1.4'
    'H' 'H' 0.0000 0.0000
                         'International Tables Vol C Tables 4.2.6.8 and 6.1.1.4'
    'N' 'N' 0.0061 0.0033
                         'International Tables Vol C Tables 4.2.6.8 and 6.1.1.4'
    'O' 'O' 0.0106 0.0060
                         'International Tables Vol C Tables 4.2.6.8 and 6.1.1.4'
    'S' 'S' 0.1246 0.1234
                         'International Tables Vol C Tables 4.2.6.8 and 6.1.1.4'
    'Cl' 'Cl' 0.1484 0.1585
                         'International Tables Vol C Tables 4.2.6.8 and 6.1.1.4'
_computing_data_collection     'SMART (Bruker,2009)'
_computing_cell_refinement     'SAINT (Bruker, 2009)'
_computing_data_reduction     'SAINT (Bruker, 2009)'
_computing_structure_solution     'SHELXTL (Sheldrick, 2008)'
_computing_structure_refinement     'SHELXTL (Sheldrick, 2008)'
_computing_molecular_graphics
;
SHELXTL (Sheldrick, 2008)
;
_computing_publication_material
;
SHELXTL (Sheldrick, 2008), PLATON (Spek, 2009) and publCIF
(Westrip, 2010)
;
loop_
    _atom_site_type_symbol
    _atom_site_label
    _atom_site_fract_x
    _atom_site_fract_y
    _atom_site_fract_z
    _atom_site_U_iso_or_equiv
    _atom_site_adp_type
    _atom_site_calc_flag
    _atom_site_refinement_flags
    _atom_site_occupancy
    _atom_site_symmetry_multiplicity
    _atom_site_disorder_assembly
    _atom_site_disorder_group
    Cl Cl1 0.89241(10) 0.71322(6) 0.93151(4) 0.0554(2) Uani d . 1 1 . .
    Cl Cl2 0.70111(8) 1.08652(6) 1.09352(3) 0.04474(18) Uani d . 1 1 . .
    S S1 0.75350(9) 0.90835(6) 0.64182(3) 0.04555(19) Uani d . 1 1 . .
    O O1 0.7295(4) 0.8000(2) 0.78711(10) 0.0845(9) Uani d . 1 1 . .
    O O2 1.0855(3) 1.20198(15) 0.81005(9) 0.0448(4) Uani d D 1 1 . .
    N N1 0.9083(3) 0.97467(17) 0.77030(9) 0.0367(4) Uani d . 1 1 . .
    H H1A 0.9742 1.0316 0.7937 0.044 Uiso calc R 1 1 . .
    N N2 1.0766(3) 1.03352(17) 0.68075(9) 0.0336(4) Uani d . 1 1 . .
    C C1 0.8163(3) 0.8659(2) 0.93868(12) 0.0347(5) Uani d . 1 1 . .
    C C2 0.7904(3) 0.9090(2) 1.00426(11) 0.0341(5) Uani d . 1 1 . .
    H H2B 0.8090 0.8564 1.0427 0.041 Uiso calc R 1 1 . .
    C C3 0.7364(3) 1.0320(2) 1.01142(11) 0.0331(4) Uani d . 1 1 . .
    C C4 0.7097(3) 1.1128(2) 0.95552(12) 0.0383(5) Uani d . 1 1 . .
    H H4A 0.6744 1.1956 0.9616 0.046 Uiso calc R 1 1 . .
    C C5 0.7369(3) 1.0677(2) 0.89040(12) 0.0389(5) Uani d . 1 1 . .
    H H5A 0.7198 1.1211 0.8523 0.047 Uiso calc R 1 1 . .
    C C6 0.7895(3) 0.9437(2) 0.88045(11) 0.0348(5) Uani d . 1 1 . .
    C C7 0.8036(4) 0.8964(2) 0.80809(12) 0.0446(6) Uani d . 1 1 . .
    C C8 0.9215(3) 0.97372(19) 0.69876(11) 0.0322(4) Uani d . 1 1 . .
    C C9 1.0983(4) 1.0593(2) 0.60741(11) 0.0422(5) Uani d . 1 1 . .
    H H9A 1.1651 1.1382 0.6043 0.051 Uiso calc R 1 1 . .
    H H9B 0.9712 1.0677 0.5817 0.051 Uiso calc R 1 1 . .
    C C10 1.2073(4) 0.9592(3) 0.57421(14) 0.0611(8) Uani d . 1 1 . .
    H H10A 1.2171 0.9808 0.5265 0.092 Uiso calc R 1 1 . .
    H H10B 1.1404 0.8811 0.5761 0.092 Uiso calc R 1 1 . .
    H H10C 1.3344 0.9516 0.5987 0.092 Uiso calc R 1 1 . .
    C C11 1.2412(3) 1.0729(2) 0.73058(12) 0.0409(5) Uani d . 1 1 . .
    H H11A 1.3576 1.0700 0.7074 0.049 Uiso calc R 1 1 . .
    H H11B 1.2566 1.0134 0.7687 0.049 Uiso calc R 1 1 . .
    C C12 1.2214(4) 1.2026(2) 0.76032(14) 0.0524(6) Uani d . 1 1 . .
    H H12A 1.3459 1.2306 0.7824 0.063 Uiso calc R 1 1 . .
    H H12B 1.1792 1.2604 0.7230 0.063 Uiso calc R 1 1 . .
    H H2A 1.000(4) 1.253(3) 0.8004(19) 0.081(12) Uiso d D 1 1 . .
loop_
    _atom_site_aniso_label
    _atom_site_aniso_U_11
    _atom_site_aniso_U_22
    _atom_site_aniso_U_33
    _atom_site_aniso_U_12
    _atom_site_aniso_U_13
    _atom_site_aniso_U_23
    Cl1 0.0691(4) 0.0333(3) 0.0679(4) -0.0079(3) 0.0262(3) -0.0030(3)
    Cl2 0.0400(3) 0.0580(4) 0.0379(3) -0.0032(2) 0.0114(2) -0.0079(2)
    S1 0.0486(4) 0.0481(4) 0.0379(3) -0.0119(3) -0.0042(3) -0.0043(2)
    O1 0.134(2) 0.0746(15) 0.0452(11) -0.0699(15) 0.0110(12) -0.0104(10)
    O2 0.0520(10) 0.0357(9) 0.0459(9) 0.0000(7) 0.0017(8) -0.0053(7)
    N1 0.0424(10) 0.0378(10) 0.0308(9) -0.0154(8) 0.0083(7) -0.0074(7)
    N2 0.0371(9) 0.0357(9) 0.0283(9) -0.0033(7) 0.0053(7) -0.0009(7)
    C1 0.0263(9) 0.0346(11) 0.0446(12) -0.0094(8) 0.0101(8) -0.0020(9)
    C2 0.0248(9) 0.0414(12) 0.0366(11) -0.0071(8) 0.0059(8) 0.0043(9)
    C3 0.0216(9) 0.0454(12) 0.0329(10) -0.0039(8) 0.0061(7) -0.0021(9)
    C4 0.0310(10) 0.0399(12) 0.0451(12) 0.0016(9) 0.0090(9) 0.0016(9)
    C5 0.0321(11) 0.0462(13) 0.0390(12) -0.0038(9) 0.0065(9) 0.0078(9)
    C6 0.0275(9) 0.0429(12) 0.0349(11) -0.0120(8) 0.0072(8) -0.0015(9)
    C7 0.0516(13) 0.0450(13) 0.0378(12) -0.0214(11) 0.0077(10) -0.0044(10)
    C8 0.0383(11) 0.0268(10) 0.0316(10) 0.0000(8) 0.0047(8) -0.0035(8)
    C9 0.0478(13) 0.0489(13) 0.0306(11) -0.0012(10) 0.0070(9) 0.0062(9)
    C10 0.0576(16) 0.087(2) 0.0398(13) 0.0117(15) 0.0123(12) -0.0085(14)
    C11 0.0362(11) 0.0508(13) 0.0362(11) -0.0079(10) 0.0064(9) -0.0002(10)
    C12 0.0644(16) 0.0461(14) 0.0464(14) -0.0239(12) 0.0055(12) -0.0024(11)
_geom_special_details
;
 All esds (except the esd in the dihedral angle between two l.s. planes)
 are estimated using the full covariance matrix.  The cell esds are taken
 into account individually in the estimation of esds in distances, angles
 and torsion angles; correlations between esds in cell parameters are only
 used when they are defined by crystal symmetry.  An approximate (isotropic)
 treatment of cell esds is used for estimating esds involving l.s. planes.
;
loop_
    _geom_bond_atom_site_label_1
    _geom_bond_atom_site_label_2
    _geom_bond_site_symmetry_2
    _geom_bond_distance
    _geom_bond_publ_flag
    Cl1 C1 . 1.728(2) ?
    Cl2 C3 . 1.734(2) ?
    S1 C8 . 1.668(2) ?
    O1 C7 . 1.203(3) ?
    O2 C12 . 1.423(3) ?
    O2 H2A . 0.815(10) ?
    N1 C7 . 1.374(3) ?
    N1 C8 . 1.396(3) ?
    N1 H1A . 0.8600 ?
    N2 C8 . 1.336(3) ?
    N2 C9 . 1.468(3) ?
    N2 C11 . 1.474(3) ?
    C1 C2 . 1.380(3) ?
    C1 C6 . 1.395(3) ?
    C2 C3 . 1.380(3) ?
    C2 H2B . 0.9300 ?
    C3 C4 . 1.380(3) ?
    C4 C5 . 1.381(3) ?
    C4 H4A . 0.9300 ?
    C5 C6 . 1.395(3) ?
    C5 H5A . 0.9300 ?
    C6 C7 . 1.501(3) ?
    C9 C10 . 1.498(4) ?
    C9 H9A . 0.9700 ?
    C9 H9B . 0.9700 ?
    C10 H10A . 0.9600 ?
    C10 H10B . 0.9600 ?
    C10 H10C . 0.9600 ?
    C11 C12 . 1.514(4) ?
    C11 H11A . 0.9700 ?
    C11 H11B . 0.9700 ?
    C12 H12A . 0.9700 ?
    C12 H12B . 0.9700 ?
loop_
    _geom_angle_atom_site_label_1
    _geom_angle_atom_site_label_2
    _geom_angle_atom_site_label_3
    _geom_angle_site_symmetry_1
    _geom_angle_site_symmetry_3
    _geom_angle
    _geom_angle_publ_flag
    C12 O2 H2A . . 112(3) ?
    C7 N1 C8 . . 128.33(18) ?
    C7 N1 H1A . . 115.8 ?
    C8 N1 H1A . . 115.8 ?
    C8 N2 C9 . . 121.02(18) ?
    C8 N2 C11 . . 124.05(17) ?
    C9 N2 C11 . . 114.86(17) ?
    C2 C1 C6 . . 121.5(2) ?
    C2 C1 Cl1 . . 117.57(17) ?
    C6 C1 Cl1 . . 120.91(17) ?
    C1 C2 C3 . . 118.5(2) ?
    C1 C2 H2B . . 120.8 ?
    C3 C2 H2B . . 120.8 ?
    C2 C3 C4 . . 122.2(2) ?
    C2 C3 Cl2 . . 118.74(16) ?
    C4 C3 Cl2 . . 119.03(17) ?
    C3 C4 C5 . . 118.3(2) ?
    C3 C4 H4A . . 120.8 ?
    C5 C4 H4A . . 120.8 ?
    C4 C5 C6 . . 121.6(2) ?
    C4 C5 H5A . . 119.2 ?
    C6 C5 H5A . . 119.2 ?
    C1 C6 C5 . . 118.0(2) ?
    C1 C6 C7 . . 122.3(2) ?
    C5 C6 C7 . . 119.6(2) ?
    O1 C7 N1 . . 125.2(2) ?
    O1 C7 C6 . . 122.2(2) ?
    N1 C7 C6 . . 112.59(18) ?
    N2 C8 N1 . . 113.57(17) ?
    N2 C8 S1 . . 123.90(16) ?
    N1 C8 S1 . . 122.48(16) ?
    N2 C9 C10 . . 113.0(2) ?
    N2 C9 H9A . . 109.0 ?
    C10 C9 H9A . . 109.0 ?
    N2 C9 H9B . . 109.0 ?
    C10 C9 H9B . . 109.0 ?
    H9A C9 H9B . . 107.8 ?
    C9 C10 H10A . . 109.5 ?
    C9 C10 H10B . . 109.5 ?
    H10A C10 H10B . . 109.5 ?
    C9 C10 H10C . . 109.5 ?
    H10A C10 H10C . . 109.5 ?
    H10B C10 H10C . . 109.5 ?
    N2 C11 C12 . . 114.4(2) ?
    N2 C11 H11A . . 108.7 ?
    C12 C11 H11A . . 108.7 ?
    N2 C11 H11B . . 108.7 ?
    C12 C11 H11B . . 108.7 ?
    H11A C11 H11B . . 107.6 ?
    O2 C12 C11 . . 110.37(19) ?
    O2 C12 H12A . . 109.6 ?
    C11 C12 H12A . . 109.6 ?
    O2 C12 H12B . . 109.6 ?
    C11 C12 H12B . . 109.6 ?
    H12A C12 H12B . . 108.1 ?
loop_
    _geom_torsion_atom_site_label_1
    _geom_torsion_atom_site_label_2
    _geom_torsion_atom_site_label_3
    _geom_torsion_atom_site_label_4
    _geom_torsion_site_symmetry_1
    _geom_torsion_site_symmetry_2
    _geom_torsion_site_symmetry_3
    _geom_torsion_site_symmetry_4
    _geom_torsion
    _geom_torsion_publ_flag
    C6 C1 C2 C3 . . . . 0.2(3) ?
    Cl1 C1 C2 C3 . . . . 177.72(15) ?
    C1 C2 C3 C4 . . . . -0.7(3) ?
    C1 C2 C3 Cl2 . . . . 179.34(15) ?
    C2 C3 C4 C5 . . . . 0.6(3) ?
    Cl2 C3 C4 C5 . . . . -179.50(16) ?
    C3 C4 C5 C6 . . . . 0.2(3) ?
    C2 C1 C6 C5 . . . . 0.5(3) ?
    Cl1 C1 C6 C5 . . . . -176.96(15) ?
    C2 C1 C6 C7 . . . . -175.70(19) ?
    Cl1 C1 C6 C7 . . . . 6.8(3) ?
    C4 C5 C6 C1 . . . . -0.7(3) ?
    C4 C5 C6 C7 . . . . 175.6(2) ?
    C8 N1 C7 O1 . . . . 13.0(5) ?
    C8 N1 C7 C6 . . . . -167.0(2) ?
    C1 C6 C7 O1 . . . . 44.6(4) ?
    C5 C6 C7 O1 . . . . -131.6(3) ?
    C1 C6 C7 N1 . . . . -135.5(2) ?
    C5 C6 C7 N1 . . . . 48.4(3) ?
    C9 N2 C8 N1 . . . . -170.21(19) ?
    C11 N2 C8 N1 . . . . 12.9(3) ?
    C9 N2 C8 S1 . . . . 7.5(3) ?
    C11 N2 C8 S1 . . . . -169.33(17) ?
    C7 N1 C8 N2 . . . . -160.2(2) ?
    C7 N1 C8 S1 . . . . 22.0(3) ?
    C8 N2 C9 C10 . . . . -92.3(3) ?
    C11 N2 C9 C10 . . . . 84.8(3) ?
    C8 N2 C11 C12 . . . . -89.9(3) ?
    C9 N2 C11 C12 . . . . 93.1(2) ?
    N2 C11 C12 O2 . . . . 74.2(3) ?
loop_
    _geom_hbond_atom_site_label_D
    _geom_hbond_atom_site_label_H
    _geom_hbond_atom_site_label_A
    _geom_hbond_site_symmetry_D
    _geom_hbond_site_symmetry_H
    _geom_hbond_site_symmetry_A
    _geom_hbond_distance_DH
    _geom_hbond_distance_HA
    _geom_hbond_distance_DA
    _geom_hbond_angle_DHA
    _geom_hbond_publ_flag
    N1 H1A O2 . . 1_555 0.86 1.99 2.796(3) 155 yes
    C9 H9B S1 . . 1_555 0.97 2.64 3.031(3) 105 yes
    O2 H2A S1 . . 2_656 0.81(3) 2.75(3) 3.438(2) 143(3) yes
    O2 H2A O1 . . 2_656 0.81(3) 2.25(3) 2.920(3) 140(3) yes
_iucr_refine_instructions_details
;
TITL bmy320_0m in P2(1)/n
CELL 0.71073 6.9712 10.6989 19.3288 90.000 96.441 90.000
ZERR 4.00 0.0004 0.0006 0.0010 0.000 0.002 0.000
LATT 1
SYMM -x+1/2, y+1/2, -z+1/2
SFAC C  H  N  O S Cl
UNIT 48  56  8  8 4 8
L.S. 20
ACTA
OMIT -3 53
BOND $H
FMAP 2  1 60
DFIX 0.82 0.01 o2 h2a
PLAN 10
CONF
HTAB
SIZE 0.18 0.40 0.50
TEMP 26.95
WGHT    0.066600    0.673900
FVAR       0.16369
CL1   6    0.892405    0.713216    0.931514    11.00000    0.06909    0.03330 =
         0.06791   -0.00298    0.02615   -0.00793
CL2   6    0.701106    1.086517    1.093518    11.00000    0.03998    0.05795 =
         0.03789   -0.00790    0.01140   -0.00324
S1    5    0.753504    0.908351    0.641818    11.00000    0.04861    0.04807 =
         0.03791   -0.00425   -0.00422   -0.01191
O1    4    0.729522    0.799973    0.787109    11.00000    0.13412    0.07455 =
         0.04519   -0.01043    0.01105   -0.06986
O2    4    1.085541    1.201975    0.810049    11.00000    0.05196    0.03573 =
         0.04586   -0.00527    0.00170    0.00003
N1    3    0.908322    0.974671    0.770301    11.00000    0.04237    0.03784 =
         0.03083   -0.00742    0.00831   -0.01542
AFIX  43
H1A   2    0.974182    1.031568    0.793718    11.00000   -1.20000
AFIX   0
N2    3    1.076613    1.033517    0.680751    11.00000    0.03709    0.03569 =
         0.02833   -0.00089    0.00529   -0.00334
C1    1    0.816318    0.865880    0.938676    11.00000    0.02633    0.03459 =
         0.04462   -0.00202    0.01009   -0.00939
C2    1    0.790431    0.909022    1.004259    11.00000    0.02478    0.04143 =
         0.03656    0.00435    0.00594   -0.00711
AFIX  43
H2B   2    0.808985    0.856440    1.042742    11.00000   -1.20000
AFIX   0
C3    1    0.736374    1.032000    1.011416    11.00000    0.02163    0.04542 =
         0.03287   -0.00208    0.00615   -0.00392
C4    1    0.709725    1.112814    0.955522    11.00000    0.03103    0.03986 =
         0.04509    0.00157    0.00904    0.00163
AFIX  43
H4A   2    0.674355    1.195577    0.961552    11.00000   -1.20000
AFIX   0
C5    1    0.736919    1.067652    0.890399    11.00000    0.03214    0.04620 =
         0.03897    0.00784    0.00647   -0.00383
AFIX  43
H5A   2    0.719754    1.121140    0.852280    11.00000   -1.20000
AFIX   0
C6    1    0.789540    0.943665    0.880445    11.00000    0.02747    0.04285 =
         0.03493   -0.00149    0.00719   -0.01201
C7    1    0.803635    0.896383    0.808094    11.00000    0.05162    0.04503 =
         0.03780   -0.00439    0.00773   -0.02140
C8    1    0.921523    0.973724    0.698762    11.00000    0.03827    0.02680 =
         0.03163   -0.00348    0.00465    0.00000
C9    1    1.098250    1.059266    0.607413    11.00000    0.04785    0.04894 =
         0.03055    0.00623    0.00704   -0.00124
AFIX  23
H9A   2    1.165140    1.138224    0.604316    11.00000   -1.20000
H9B   2    0.971183    1.067688    0.581707    11.00000   -1.20000
AFIX   0
C10   1    1.207332    0.959218    0.574209    11.00000    0.05765    0.08733 =
         0.03977   -0.00853    0.01229    0.01173
AFIX  33
H10A  2    1.217134    0.980826    0.526529    11.00000   -1.50000
H10B  2    1.140360    0.881101    0.576092    11.00000   -1.50000
H10C  2    1.334385    0.951630    0.598735    11.00000   -1.50000
AFIX   0
C11   1    1.241188    1.072874    0.730575    11.00000    0.03617    0.05083 =
         0.03617   -0.00017    0.00636   -0.00793
AFIX  23
H11A  2    1.357611    1.070044    0.707446    11.00000   -1.20000
H11B  2    1.256566    1.013388    0.768666    11.00000   -1.20000
AFIX   0
C12   1    1.221423    1.202579    0.760323    11.00000    0.06443    0.04609 =
         0.04639   -0.00237    0.00554   -0.02388
AFIX  23
H12A  2    1.345855    1.230617    0.782354    11.00000   -1.20000
H12B  2    1.179188    1.260381    0.723038    11.00000   -1.20000
AFIX   0
H2A   2    1.000075    1.253090    0.800440    11.00000    0.08071
HKLF 4 1 1 0 0 0 1 0 0 0 1
REM  bmy320_0m in P2(1)/n
REM R1 =  0.0400 for   2619 Fo > 4sig(Fo)  and  0.0473 for all   2967 data
REM    176 parameters refined using      1 restraints
END
WGHT      0.0666      0.6739
REM Highest difference peak  0.441,  deepest hole -0.360,  1-sigma level  0.096
Q1    1   0.6359  1.1477  0.8223  11.00000  0.05    0.44
Q2    1   0.6376  0.8663  0.7803  11.00000  0.05    0.35
Q3    1   1.4368  1.2608  0.8390  11.00000  0.05    0.30
Q4    1   1.0454  1.2280  0.8129  11.00000  0.05    0.30
Q5    1   0.5335  1.1839  0.8583  11.00000  0.05    0.28
Q6    1   1.0096  0.7773  0.6234  11.00000  0.05    0.28
Q7    1   1.3819  1.1871  0.8093  11.00000  0.05    0.26
Q8    1   0.5009  1.2281  0.9006  11.00000  0.05    0.26
Q9    1   1.0152  0.8520  0.5620  11.00000  0.05    0.26
Q10   1   1.1263  0.7479  0.6011  11.00000  0.05    0.26
;
