# Supplementary material for: 2,4-Di­chloro-N-[eth­yl(2-hy­droxy­eth­yl)carbamo­thio­yl]benzamide
Source: Acta Crystallogr Sect E Struct Rep Online. 2013 Dec 11;70(Pt 1):o33. doi: 10.1107/S1600536813032881 (PMC3914078; doi:10.1107/S1600536813032881)
Supplement: Supplementary file 2 [file e-70-00o33-Isup2.hkl]

#
# h,k,l, Fc-squared, Fo-squared, sigma(Fo-squared), status flag
#
data_I
_shelx_title ' bmy320_0m in P2(1)/n'
_shelx_refln_list_code          4
_shelx_F_calc_maximum      209.85
_exptl_crystal_F_000       664.00
_reflns_d_resolution_high  0.7964

loop_
 _space_group_symop_operation_xyz
 'x, y, z'
 '-x+1/2, y+1/2, -z+1/2'
 '-x, -y, -z'
 'x-1/2, -y-1/2, z-1/2'

_cell_length_a     6.9712
_cell_length_b    10.6989
_cell_length_c    19.3288
_cell_angle_alpha  90.000
_cell_angle_beta   96.441
_cell_angle_gamma  90.000

_shelx_F_squared_multiplier     1.000

loop_
 _refln_index_h
 _refln_index_k
 _refln_index_l
 _refln_F_squared_calc
 _refln_F_squared_meas
 _refln_F_squared_sigma
 _refln_observed_status
   2   0   0      44037.54      36356.04       535.70 o
   4   0   0       1839.71       1844.52        26.30 o
   6   0   0       2270.44       2241.87        34.91 o
   8   0   0         12.62         13.47         3.45 o
   1   1   0       6498.57       5828.04       102.44 o
   2   1   0      16401.55      14678.14       143.22 o
   3   1   0         22.11         19.08         1.15 o
   4   1   0        324.71        357.95         4.13 o
   5   1   0        476.91        479.00         5.82 o
   6   1   0        243.31        233.08         4.62 o
   7   1   0         47.68         44.59         2.30 o
   8   1   0        287.06        277.42         6.22 o
   0   2   0      11558.23       9829.85       136.85 o
   1   2   0       3904.69       4158.54        38.40 o
   2   2   0       3767.41       4179.04        38.66 o
   3   2   0        156.96        145.78         3.08 o
   4   2   0       1917.79       1948.88        22.96 o
   5   2   0        443.95        436.05         5.44 o
   6   2   0        315.65        316.44         5.34 o
   7   2   0         93.39         95.83         3.21 o
   8   2   0          3.68          4.52         2.52 o
   1   3   0       3035.78       3103.20        29.82 o
   2   3   0       1383.07       1514.18        14.01 o
   3   3   0         16.77         23.51         0.87 o
   4   3   0       2524.50       2676.87        25.96 o
   5   3   0        441.14        507.68         6.97 o
   6   3   0       1701.95       1688.03        20.36 o
   7   3   0         27.21         23.06         1.86 o
   8   3   0        297.33        278.97         8.54 o
   0   4   0          1.84          0.47         0.58 o
   1   4   0         13.61         19.10         0.73 o
   2   4   0       5137.82       5294.23        47.81 o
   3   4   0       1682.49       1716.73        15.98 o
   4   4   0       1324.11       1308.31        13.65 o
   5   4   0         81.30         81.88         2.81 o
   6   4   0        257.77        258.65         5.62 o
   7   4   0        278.83        310.64         6.41 o
   8   4   0         46.81         42.80         4.30 o
   1   5   0         34.75         34.03         0.99 o
   2   5   0       1974.94       2219.67        21.05 o
   3   5   0         16.14         15.85         1.14 o
   4   5   0        127.78        120.94         3.22 o
   5   5   0         37.62         39.12         2.87 o
   6   5   0         17.30         16.37         2.02 o
   7   5   0         70.04         71.44         4.21 o
   8   5   0        171.33        179.75         7.83 o
   0   6   0       5375.60       5809.80        76.17 o
   1   6   0          1.17          3.67         0.63 o
   2   6   0       4465.43       4698.80        43.79 o
   3   6   0        137.99        157.20         2.54 o
   4   6   0       1118.63       1165.03        13.22 o
   5   6   0        146.25        142.80         3.91 o
   6   6   0         39.51         36.49         2.49 o
   7   6   0          0.14          1.62         2.95 o
   1   7   0        412.25        360.06         7.92 o
   2   7   0          4.71         10.28         0.96 o
   3   7   0        363.91        319.34         7.36 o
   4   7   0       1868.05       1817.21        21.78 o
   5   7   0          9.91          6.83         1.73 o
   6   7   0        240.37        225.17         5.56 o
   7   7   0          0.35         -3.05         3.13 o
   0   8   0       1211.22       1164.55        16.51 o
   1   8   0          0.76          2.08         0.92 o
   2   8   0        139.21        141.97         3.79 o
   3   8   0       2092.26       2053.37        22.54 o
   4   8   0         92.71        111.66         3.86 o
   5   8   0        253.04        237.60         5.45 o
   6   8   0        202.54        220.54         6.51 o
   1   9   0        171.54        172.57         3.09 o
   2   9   0         61.26         69.04         2.58 o
   3   9   0          5.18         10.40         1.60 o
   4   9   0        131.31        135.14         3.59 o
   5   9   0        112.31        110.96         4.98 o
   6   9   0         41.30         33.35         3.72 o
   0  10   0       1212.36       1171.14        19.89 o
   1  10   0         37.49         36.68         1.98 o
   2  10   0        308.43        312.94         5.96 o
   3  10   0         52.87         44.95         2.42 o
   4  10   0         28.87         22.13         2.69 o
   5  10   0          3.21         -1.32         2.93 o
   1  11   0          5.92          4.74         1.66 o
   2  11   0        501.89        483.38         9.16 o
   3  11   0         15.37         13.48         2.54 o
   4  11   0         62.11         69.75         5.20 o
   0  12   0        151.74        158.26         6.76 o
   1  12   0         67.21         64.46         4.38 o
   2  12   0        170.22        169.63         5.35 o
   3  12   0         29.16         26.45         3.05 o
   1  13   0         51.88         58.62         3.77 o
   2  13   0         40.14         36.81         3.23 o
  -7   0   1         14.23         11.01         2.27 o
  -5   0   1        413.20        417.50         8.20 o
  -3   0   1        109.62        145.33         2.99 o
  -1   0   1       2630.99       1213.70        50.01 o
   1   0   1        765.43        741.21        29.86 o
   3   0   1        951.65        956.41        14.92 o
   5   0   1       1497.83       1354.75        21.35 o
   7   0   1        511.95        481.44         9.67 o
  -8   1   1        151.51        153.78         4.98 o
  -7   1   1         27.58         36.47         2.20 o
  -6   1   1        473.04        470.96         6.78 o
  -5   1   1        104.49        115.42         2.32 o
  -4   1   1         64.05         80.71         3.81 o
  -3   1   1       2901.37       3057.33        31.25 o
  -2   1   1       3404.08       3826.72        38.71 o
  -1   1   1        366.65        213.47        12.61 o
   1   1   1          0.87         -0.56         0.37 o
   2   1   1       7993.76       8188.55       113.19 o
   3   1   1       1998.65       1954.43        18.95 o
   4   1   1       1572.73       1701.12        17.30 o
   5   1   1        316.49        305.53         4.17 o
   6   1   1          5.39          4.59         1.36 o
   7   1   1         11.58          8.17         1.80 o
   8   1   1         39.19         44.56         3.07 o
  -8   2   1         17.46         12.51         2.64 o
  -7   2   1         21.75         26.62         1.95 o
  -6   2   1        810.01        774.82        10.61 o
  -5   2   1        394.56        394.33         5.34 o
  -4   2   1       6470.55       6683.56        67.87 o
  -3   2   1       1022.34       1134.10        12.95 o
  -2   2   1       8388.73       8748.06       117.97 o
  -1   2   1       4584.38       4531.09        44.45 o
   0   2   1       1803.06       1890.65        19.82 o
   1   2   1       5112.96       5227.61        49.52 o
   2   2   1        635.75        626.73         7.09 o
   3   2   1        322.36        329.49         3.72 o
   4   2   1       1051.55       1132.92        11.81 o
   5   2   1          0.01          2.61         1.01 o
   6   2   1       1314.96       1297.47        16.76 o
   7   2   1        140.35        152.26         3.89 o
   8   2   1        172.00        137.20         5.17 o
  -8   3   1         22.09         29.36         3.73 o
  -7   3   1        364.25        321.41         7.06 o
  -6   3   1        155.52        176.72         5.52 o
  -5   3   1        549.50        538.50         7.56 o
  -4   3   1        117.12        132.26         2.55 o
  -3   3   1         49.69         55.92         1.34 o
  -2   3   1       1817.03       1974.73        19.71 o
  -1   3   1       8250.24       8231.92       106.33 o
   0   3   1        199.78        235.39         2.97 o
   1   3   1       7455.74       7613.76        68.49 o
   2   3   1        814.47        998.46         9.94 o
   3   3   1         32.55         25.15         0.90 o
   4   3   1        150.35        128.56         2.73 o
   5   3   1        190.80        196.56         3.53 o
   6   3   1         47.50         59.44         4.35 o
   7   3   1        135.60        133.71         3.68 o
   8   3   1        207.50        213.56         9.77 o
  -8   4   1         80.73         97.19         6.84 o
  -7   4   1          6.85          9.77         2.41 o
  -6   4   1        643.52        644.61        10.33 o
  -5   4   1         86.15         75.81         3.60 o
  -4   4   1       1063.84       1130.29        12.26 o
  -3   4   1        154.42        137.66         2.07 o
  -2   4   1       3017.04       3166.67        28.81 o
  -1   4   1          0.19          1.05         0.34 o
   0   4   1       4061.19       4409.09        42.37 o
   1   4   1       1066.10       1134.28        10.93 o
   2   4   1        327.95        324.77         5.85 o
   3   4   1       1128.63       1008.38        12.19 o
   4   4   1        900.58        949.05        10.09 o
   5   4   1         22.72         16.46         1.43 o
   6   4   1         98.97         78.84         3.82 o
   7   4   1          1.75          6.40         2.40 o
   8   4   1        216.30        224.33         8.19 o
  -8   5   1        259.39        275.25         8.99 o
  -7   5   1          0.54          1.34         2.30 o
  -6   5   1        323.78        303.36         5.89 o
  -5   5   1          9.58         15.71         1.76 o
  -4   5   1        849.27        844.41        10.20 o
  -3   5   1        138.85        153.82         3.12 o
  -2   5   1        363.29        300.28         4.01 o
  -1   5   1        293.57        336.78         3.74 o
   0   5   1       3195.42       3384.12        30.88 o
   1   5   1        220.18        240.00         5.15 o
   2   5   1       2067.41       2182.18        21.96 o
   3   5   1         70.69         69.69         1.53 o
   4   5   1          0.78          1.31         0.94 o
   5   5   1        177.11        166.56         3.35 o
   6   5   1          4.37          4.65         1.91 o
   7   5   1          2.57          5.50         2.71 o
   8   5   1         51.41         46.30         4.96 o
  -7   6   1          6.39          5.93         3.00 o
  -6   6   1          4.25          7.45         2.02 o
  -5   6   1          2.96          6.72         1.63 o
  -4   6   1        144.78        165.29         3.74 o
  -3   6   1         60.60         64.20         1.66 o
  -2   6   1       1055.47       1019.61        10.45 o
  -1   6   1          3.01         11.47         0.94 o
   0   6   1       1172.27       1114.47        10.94 o
   1   6   1        113.28        105.84         3.71 o
   2   6   1       1099.47       1158.93        11.81 o
   3   6   1        651.64        633.74         7.11 o
   4   6   1          0.89          7.43         1.14 o
   5   6   1        418.05        410.51         6.53 o
   6   6   1        103.63         97.93         4.04 o
   7   6   1        106.26        116.40         6.08 o
  -7   7   1          0.39         -1.68         3.04 o
  -6   7   1        122.27        143.99         5.62 o
  -5   7   1         51.69         48.35         2.62 o
  -4   7   1         20.82         23.41         1.41 o
  -3   7   1        343.08        337.56         4.52 o
  -2   7   1       1113.64       1080.30        12.66 o
  -1   7   1        419.29        344.43         6.70 o
   0   7   1        228.75        197.06         2.76 o
   1   7   1        217.50        195.80         3.17 o
   2   7   1         61.84         56.88         1.76 o
   3   7   1        111.37        113.16         3.65 o
   4   7   1        785.53        805.94        10.11 o
   5   7   1          1.30         -1.09         1.52 o
   6   7   1          0.75          3.25         2.28 o
   7   7   1          0.46         -5.27         3.52 o
  -7   8   1          2.00          3.27         3.70 o
  -6   8   1        143.18        139.06         5.52 o
  -5   8   1         17.37         23.29         2.31 o
  -4   8   1       1042.27       1010.28        13.37 o
  -3   8   1          4.02          9.80         1.23 o
  -2   8   1        365.13        379.13         5.40 o
  -1   8   1         61.45         62.50         1.92 o
   0   8   1          0.79          0.88         0.89 o
   1   8   1        123.29        113.27         2.56 o
   2   8   1        764.16        718.06         9.07 o
   3   8   1         88.18        103.80         3.16 o
   4   8   1         84.51         79.24         2.81 o
   5   8   1         14.93         18.41         1.68 o
   6   8   1        175.94        165.30         5.87 o
  -6   9   1         77.10         66.75         4.46 o
  -5   9   1         22.41         20.85         2.77 o
  -4   9   1          0.48          1.46         1.71 o
  -3   9   1        127.70        135.83         4.91 o
  -2   9   1          2.82          5.55         1.51 o
  -1   9   1          0.77          3.41         1.20 o
   0   9   1         88.14         77.73         2.28 o
   1   9   1        434.55        414.30         5.70 o
   2   9   1          0.38          0.70         1.30 o
   3   9   1        842.51        802.49        12.34 o
   4   9   1         73.01         69.80         3.12 o
   5   9   1         12.17         10.23         2.32 o
   6   9   1          8.32          5.95         3.22 o
  -5  10   1         79.91         73.10         4.07 o
  -4  10   1          0.13         -3.43         2.29 o
  -3  10   1          0.01          0.28         1.70 o
  -2  10   1        295.06        276.62         5.27 o
  -1  10   1        291.22        274.90         4.44 o
   0  10   1         25.05         26.23         2.26 o
   1  10   1          3.33          4.51         1.51 o
   2  10   1         49.62         58.35         2.67 o
   3  10   1         46.54         49.20         2.87 o
   4  10   1          1.81          0.87         2.39 o
   5  10   1        234.13        233.38         7.41 o
  -5  11   1          2.38          0.62         3.87 o
  -4  11   1         94.53        100.51         5.10 o
  -3  11   1        159.01        154.10         5.66 o
  -2  11   1         66.60         76.28         3.51 o
  -1  11   1          0.68          2.40         1.66 o
   0  11   1         82.40         83.11         3.07 o
   1  11   1        175.45        180.66         4.16 o
   2  11   1          2.04          9.41         2.13 o
   3  11   1         18.64         20.48         3.07 o
   4  11   1         58.03         51.46         3.85 o
  -3  12   1         14.59         16.01         2.79 o
  -2  12   1         73.34         89.42         4.68 o
  -1  12   1        101.47         96.33         4.43 o
   0  12   1        142.39        146.78         4.69 o
   1  12   1         60.12         60.19         3.71 o
   2  12   1          0.04          1.49         2.20 o
   3  12   1         58.84         67.70         4.17 o
  -2  13   1          6.84          5.13         2.89 o
  -1  13   1        212.28        223.05         6.17 o
   0  13   1          2.59          5.46         2.61 o
   1  13   1        150.67        145.37         5.62 o
   2  13   1          1.44          0.02         2.81 o
  -8   0   2        157.96        177.37         7.64 o
  -6   0   2        799.25        824.34        16.45 o
  -4   0   2        948.33        863.91        13.73 o
  -2   0   2       2948.81       2827.04        41.88 o
   2   0   2      14801.37      13245.42       182.14 o
   4   0   2        631.75        723.33        11.09 o
   6   0   2         24.79         14.86         2.14 o
   8   0   2         32.13         30.95         3.93 o
  -8   1   2         19.42         20.90         2.67 o
  -7   1   2        249.12        253.70         4.96 o
  -6   1   2         84.23         80.41         2.71 o
  -5   1   2          0.24          0.56         0.93 o
  -4   1   2         87.27         48.77         2.04 o
  -3   1   2        759.69        800.68         8.57 o
  -2   1   2        791.59        855.41        13.25 o
  -1   1   2       2611.94       2621.21        39.58 o
   0   1   2       2457.40         -0.40         0.26 o
   1   1   2       3670.90       3716.94        35.34 o
   2   1   2        675.43        647.57        10.95 o
   3   1   2        272.33        270.90         4.26 o
   4   1   2       1657.05       1696.14        17.30 o
   5   1   2        296.67        273.48         3.91 o
   6   1   2        128.37        118.79         3.29 o
   7   1   2         79.67         75.22         3.23 o
   8   1   2         88.37         90.93         4.06 o
  -8   2   2         51.37         48.58         3.41 o
  -7   2   2         24.93         17.67         1.86 o
  -6   2   2        690.28        716.03         9.87 o
  -5   2   2        226.71        223.29         3.80 o
  -4   2   2        388.61        436.38         5.55 o
  -3   2   2          4.62         12.17         1.00 o
  -2   2   2       2021.11       2090.99        22.09 o
  -1   2   2       8172.82       7419.21        72.59 o
   0   2   2         10.87         33.06         0.97 o
   1   2   2      11702.23      10119.52        88.99 o
   2   2   2       5510.82       6015.87        57.18 o
   3   2   2        562.81        541.65         5.92 o
   4   2   2       1968.66       2044.62        21.38 o
   5   2   2        455.51        405.98         5.24 o
   6   2   2         84.97        100.58         3.30 o
   7   2   2        151.76        154.21         4.02 o
   8   2   2         34.86         33.86         3.36 o
  -8   3   2        211.97        236.79         7.77 o
  -7   3   2         63.19         75.85         4.11 o
  -6   3   2          4.04          4.40         1.67 o
  -5   3   2         70.62         82.23         3.01 o
  -4   3   2        250.49        256.42         3.80 o
  -3   3   2        378.80        438.18         5.55 o
  -2   3   2        534.64        542.33         5.96 o
  -1   3   2        660.14        563.95         6.20 o
   0   3   2          0.38          3.16         0.45 o
   1   3   2       1470.82       1596.01        15.03 o
   2   3   2        209.97        236.45         2.88 o
   3   3   2        641.99        629.88         6.63 o
   4   3   2       1912.30       1893.96        18.68 o
   5   3   2         58.21         62.00         2.17 o
   6   3   2       1212.47       1165.63        14.63 o
   7   3   2        127.82        128.95         3.99 o
   8   3   2        468.21        441.63        10.13 o
  -8   4   2         50.14         53.58         6.01 o
  -7   4   2          1.42          3.65         2.03 o
  -6   4   2         93.74         94.10         3.89 o
  -5   4   2        241.75        241.15         5.20 o
  -4   4   2        239.20        221.00         4.51 o
  -3   4   2        388.52        395.15         6.37 o
  -2   4   2         39.34         62.27         1.47 o
  -1   4   2       2712.65       2960.89        27.79 o
   0   4   2       1840.06       1988.34        19.28 o
   1   4   2        904.21        941.46         9.94 o
   2   4   2         17.43         31.07         1.43 o
   3   4   2        483.22        480.17         9.13 o
   4   4   2        139.35        137.72         2.60 o
   5   4   2       1116.88       1110.43        13.26 o
   6   4   2         33.23         36.59         2.13 o
   7   4   2          6.40          9.12         2.39 o
   8   4   2        166.39        180.78         7.22 o
  -8   5   2          5.14         12.88         3.70 o
  -7   5   2         13.48         18.58         2.59 o
  -6   5   2          0.28          4.92         2.02 o
  -5   5   2       1534.77       1516.65        21.20 o
  -4   5   2         41.97         35.67         2.23 o
  -3   5   2       2655.52       2492.27        24.35 o
  -2   5   2        402.68        436.39         4.70 o
  -1   5   2        511.37        642.08         6.74 o
   0   5   2        596.09        705.40         9.69 o
   1   5   2       3300.07       3248.52        29.61 o
   2   5   2         36.64         47.27         1.44 o
   3   5   2       2286.80       2309.39        24.27 o
   4   5   2        210.10        226.19         3.73 o
   5   5   2         92.84         87.49         2.96 o
   6   5   2         40.18         27.08         2.24 o
   7   5   2          4.44          1.42         2.87 o
  -7   6   2        141.28        142.03         6.02 o
  -6   6   2         82.33         92.97         4.24 o
  -5   6   2        376.22        374.64         6.83 o
  -4   6   2        589.10        586.82         8.25 o
  -3   6   2        761.81        732.64         8.52 o
  -2   6   2        695.24        668.24         8.45 o
  -1   6   2       1192.14       1340.08        13.10 o
   0   6   2        483.63        549.80        12.44 o
   1   6   2       4732.79       5051.37        49.79 o
   2   6   2        370.29        412.86         4.53 o
   3   6   2         54.70         47.12         1.64 o
   4   6   2         33.94         30.21         2.15 o
   5   6   2         23.12         24.80         1.78 o
   6   6   2         73.64         62.96         3.42 o
   7   6   2         38.87         52.71         4.02 o
  -7   7   2         14.79         17.33         3.50 o
  -6   7   2         73.28         73.60         3.65 o
  -5   7   2          1.06          2.20         1.64 o
  -4   7   2        210.83        186.50         3.94 o
  -3   7   2         67.84         84.51         2.57 o
  -2   7   2        173.09        191.27         3.10 o
  -1   7   2       2350.52       2402.52        24.35 o
   0   7   2         75.24         64.73         1.59 o
   1   7   2        232.36        186.25         2.87 o
   2   7   2        434.92        421.66         4.99 o
   3   7   2        228.31        247.83         3.64 o
   4   7   2         12.06         14.89         1.55 o
   5   7   2          0.04         -1.32         1.52 o
   6   7   2        256.08        273.56         6.97 o
   7   7   2          0.22         -4.56         3.34 o
  -7   8   2         26.65         27.69         4.20 o
  -6   8   2         36.79         32.58         3.73 o
  -5   8   2          1.21          3.11         1.99 o
  -4   8   2        109.95        122.53         3.91 o
  -3   8   2         75.97         69.76         2.90 o
  -2   8   2        312.56        316.24         4.72 o
  -1   8   2         19.23         17.48         1.11 o
   0   8   2         61.34         66.10         2.08 o
   1   8   2       1693.78       1693.68        18.05 o
   2   8   2         11.31         13.59         1.55 o
   3   8   2        460.49        442.34         6.02 o
   4   8   2         34.13         40.71         2.27 o
   5   8   2         36.89         34.35         2.25 o
   6   8   2         13.83         11.52         2.97 o
  -6   9   2         35.98         43.37         3.77 o
  -5   9   2          6.94         11.89         2.44 o
  -4   9   2        161.61        163.42         3.62 o
  -3   9   2         45.41         40.89         2.03 o
  -2   9   2        112.02        100.86         3.06 o
  -1   9   2       1388.79       1329.19        14.14 o
   0   9   2          0.05          0.99         1.03 o
   1   9   2         83.21         86.29         2.37 o
   2   9   2        296.18        273.47         4.32 o
   3   9   2        291.96        295.68         5.00 o
   4   9   2          6.16          4.11         1.78 o
   5   9   2         29.33         24.49         2.80 o
   6   9   2         57.51         55.14         4.15 o
  -5  10   2        113.03        108.08         5.50 o
  -4  10   2         37.68         40.42         2.77 o
  -3  10   2        165.25        165.81         3.94 o
  -2  10   2         71.62         75.85         3.09 o
  -1  10   2         17.34         15.85         1.39 o
   0  10   2          0.53          2.69         1.29 o
   1  10   2        194.93        204.62         3.89 o
   2  10   2         40.81         37.77         2.19 o
   3  10   2        237.71        229.70         5.15 o
   4  10   2         25.78         18.60         2.60 o
   5  10   2         33.14         40.26         3.49 o
  -5  11   2        156.72        140.45         7.34 o
  -4  11   2          0.05         -0.24         2.68 o
  -3  11   2        228.20        230.28         5.68 o
  -2  11   2         27.19         25.98         2.11 o
  -1  11   2        166.81        153.54         3.76 o
   0  11   2          5.51          4.88         1.61 o
   1  11   2        510.64        513.86        10.50 o
   2  11   2          2.48          8.53         1.88 o
   3  11   2        193.97        198.70         6.13 o
   4  11   2         38.65         39.93         3.58 o
  -3  12   2          9.02          8.98         2.60 o
  -2  12   2         13.72         12.08         2.41 o
  -1  12   2         39.62         32.17         2.49 o
   0  12   2          4.17          3.55         2.02 o
   1  12   2        103.06         83.91         4.07 o
   2  12   2         43.63         41.74         3.12 o
   3  12   2          2.15          4.86         2.76 o
  -2  13   2         89.51         83.44         6.74 o
  -1  13   2          5.69         15.20         3.13 o
   0  13   2        144.88        143.09         5.85 o
   1  13   2        126.84        121.76         6.59 o
  -7   0   3        467.45        453.82         8.99 o
  -5   0   3         34.73         24.17         1.89 o
  -3   0   3         85.14        138.17         2.61 o
  -1   0   3       3061.24       3016.66        71.91 o
   1   0   3        154.23        144.36         3.27 o
   3   0   3          0.54         12.38         1.14 o
   5   0   3        274.89        312.71         5.96 o
   7   0   3        133.08        144.34         5.54 o
  -8   1   3         25.12         20.53         2.23 o
  -7   1   3         13.83         15.94         1.68 o
  -6   1   3          0.92          0.34         1.18 o
  -5   1   3        346.87        324.60         4.55 o
  -4   1   3        297.17        316.53         3.90 o
  -3   1   3         97.46        130.58         1.89 o
  -2   1   3       1826.90       1905.54        18.23 o
  -1   1   3       1228.53       1312.53        13.22 o
   0   1   3       4952.05       4435.81        54.56 o
   1   1   3       3646.85       3890.46        36.00 o
   2   1   3         58.53         66.14         1.85 o
   3   1   3        891.43       1027.45        12.96 o
   4   1   3       2748.12       2868.30        28.68 o
   5   1   3         24.22         22.71         1.36 o
   6   1   3       1380.80       1344.20        17.36 o
   7   1   3         38.53         35.97         2.20 o
   8   1   3         28.28         23.87         2.83 o
  -8   2   3         13.91         10.05         3.11 o
  -7   2   3          5.12          1.44         1.46 o
  -6   2   3          0.01          0.15         1.17 o
  -5   2   3          0.05         -1.19         0.81 o
  -4   2   3       1454.68       1514.38        16.48 o
  -3   2   3       2119.65       2261.65        23.93 o
  -2   2   3       4556.60       5024.40        50.59 o
  -1   2   3        978.26        965.10         9.63 o
   0   2   3       1976.70       2144.46        23.18 o
   1   2   3       6842.54       6825.85        87.20 o
   2   2   3       3177.58       3328.91        30.95 o
   3   2   3       3799.12       4155.51        40.99 o
   4   2   3        464.11        505.62         6.24 o
   5   2   3        387.58        394.26         5.39 o
   6   2   3         99.89         88.80         3.14 o
   7   2   3         38.92         38.94         2.34 o
   8   2   3         64.18         52.95         3.91 o
  -8   3   3          1.03          4.12         3.11 o
  -7   3   3        193.91        200.80         5.15 o
  -6   3   3        412.01        410.92         7.17 o
  -5   3   3        179.24        173.86         3.89 o
  -4   3   3         21.74         27.96         1.25 o
  -3   3   3       2097.93       1939.72        20.04 o
  -2   3   3         57.85         47.85         0.92 o
  -1   3   3      15367.63      13617.54       129.77 o
   0   3   3       2241.12       2471.40        26.37 o
   1   3   3         60.48         85.62         1.30 o
   2   3   3        677.30        840.15        10.26 o
   3   3   3          6.87          9.66         0.86 o
   4   3   3        188.33        231.42         3.92 o
   5   3   3       1008.51        993.32        11.99 o
   6   3   3         27.82         28.37         2.24 o
   7   3   3         21.98         19.57         2.25 o
   8   3   3          2.03          8.41         3.33 o
  -8   4   3         19.99         24.21         3.64 o
  -7   4   3         31.48         32.15         2.62 o
  -6   4   3          4.04          4.55         1.68 o
  -5   4   3        618.28        624.50         9.60 o
  -4   4   3        142.41        139.91         4.04 o
  -3   4   3        523.13        564.33         6.63 o
  -2   4   3       5823.42       6412.83        59.41 o
  -1   4   3         58.12         56.34         1.15 o
   0   4   3       4656.35       4776.10        44.30 o
   1   4   3         23.79         25.21         0.93 o
   2   4   3        572.34        603.40         6.18 o
   3   4   3         60.32         59.26         1.39 o
   4   4   3       1093.52       1081.48        11.17 o
   5   4   3          0.11          5.95         1.21 o
   6   4   3          7.53          8.20         1.68 o
   7   4   3          1.82          7.07         2.14 o
   8   4   3         24.02         36.55         4.22 o
  -8   5   3          0.22          1.45         3.25 o
  -7   5   3         62.14         84.90         4.21 o
  -6   5   3        144.30        136.80         3.93 o
  -5   5   3         87.22         96.98         3.21 o
  -4   5   3         60.68         58.51         2.23 o
  -3   5   3         34.27         49.63         1.53 o
  -2   5   3        138.06        136.25         2.00 o
  -1   5   3        568.08        535.28         5.39 o
   0   5   3       2912.43       3055.80        28.62 o
   1   5   3         42.40         38.86         1.05 o
   2   5   3       3858.89       4183.33        39.00 o
   3   5   3        185.94        212.58         6.43 o
   4   5   3        298.01        309.18         4.35 o
   5   5   3         12.46         10.68         1.66 o
   6   5   3        193.92        196.05         4.68 o
   7   5   3          0.26          2.49         2.80 o
  -7   6   3        203.98        210.67         6.75 o
  -6   6   3         73.65         82.07         3.55 o
  -5   6   3        104.71        106.11         3.58 o
  -4   6   3        269.80        249.80         4.63 o
  -3   6   3          9.49          9.80         1.04 o
  -2   6   3         31.50         31.90         1.39 o
  -1   6   3         39.88         52.61         2.63 o
   0   6   3        970.59       1059.62        11.11 o
   1   6   3         52.22         87.07         1.75 o
   2   6   3        472.63        434.75         4.73 o
   3   6   3          0.61          0.08         0.87 o
   4   6   3        655.41        656.32         7.84 o
   5   6   3         55.35         52.75         2.46 o
   6   6   3         10.76         13.75         1.96 o
   7   6   3         95.75         87.00         5.34 o
  -7   7   3         76.21         73.00         5.26 o
  -6   7   3        216.11        225.88         5.72 o
  -5   7   3        433.35        406.29         7.36 o
  -4   7   3         40.15         47.61         2.47 o
  -3   7   3       1179.00       1138.68        12.88 o
  -2   7   3        300.47        292.05         3.94 o
  -1   7   3        440.86        380.19         4.57 o
   0   7   3        245.36        241.40         5.28 o
   1   7   3        479.02        525.97         9.66 o
   2   7   3         15.17         19.48         1.11 o
   3   7   3        253.54        259.74         4.06 o
   4   7   3        479.54        462.63         6.55 o
   5   7   3          4.77          0.75         1.65 o
   6   7   3        195.44        205.07         5.49 o
   7   7   3         17.11         16.05         4.22 o
  -7   8   3         45.93         47.93         4.48 o
  -6   8   3          1.99         -2.41         2.64 o
  -5   8   3         52.00         48.42         3.69 o
  -4   8   3        448.99        412.25         6.20 o
  -3   8   3          5.74         11.25         1.34 o
  -2   8   3         42.62         50.50         1.98 o
  -1   8   3          3.32          3.14         0.85 o
   0   8   3         16.20         18.38         1.36 o
   1   8   3         16.54         18.90         1.23 o
   2   8   3        805.34        758.91         9.23 o
   3   8   3         12.79         14.28         1.54 o
   4   8   3         15.14          7.81         1.70 o
   5   8   3         38.83         35.50         2.28 o
   6   8   3          0.75         -0.02         2.83 o
  -6   9   3         29.45         38.06         3.87 o
  -5   9   3        550.85        559.56         9.83 o
  -4   9   3         69.12         59.72         2.53 o
  -3   9   3        833.31        812.28        11.65 o
  -2   9   3        545.00        511.35         7.62 o
  -1   9   3         14.40         13.36         1.41 o
   0   9   3          1.09          3.54         1.06 o
   1   9   3        496.12        462.18         6.90 o
   2   9   3          0.67          2.42         1.40 o
   3   9   3        232.96        220.13         4.28 o
   4   9   3        129.63        115.94         3.70 o
   5   9   3         61.16         57.65         3.41 o
   6   9   3         19.49         15.56         3.38 o
  -5  10   3         79.88         81.97         5.54 o
  -4  10   3         22.54         24.12         2.52 o
  -3  10   3        101.43        100.42         3.40 o
  -2  10   3          8.62         10.37         1.65 o
  -1  10   3          0.20          0.14         1.25 o
   0  10   3        597.83        584.52         7.35 o
   1  10   3         44.36         46.82         2.10 o
   2  10   3         58.74         61.00         2.95 o
   3  10   3        190.40        201.46         5.57 o
   4  10   3          4.98          2.06         2.43 o
   5  10   3          2.42          3.49         2.84 o
  -4  11   3         25.04         19.98         2.93 o
  -3  11   3        205.43        185.45         5.18 o
  -2  11   3          6.69          8.07         1.82 o
  -1  11   3        241.12        213.27         4.25 o
   0  11   3         33.51         31.99         1.91 o
   1  11   3          5.63          5.86         1.64 o
   2  11   3        389.14        383.00         6.91 o
   3  11   3          7.56         12.34         2.75 o
   4  11   3         60.43         62.71         4.09 o
  -3  12   3         72.20         79.95         4.54 o
  -2  12   3         20.26         25.79         2.55 o
  -1  12   3        158.51        148.17         4.74 o
   0  12   3          4.22          7.39         2.00 o
   1  12   3         85.56         76.27         3.72 o
   2  12   3          6.78          4.49         2.26 o
   3  12   3         11.80         15.89         3.25 o
  -2  13   3          0.02          2.88         3.49 o
  -1  13   3        263.01        304.14         7.93 o
   0  13   3          0.03          1.63         2.80 o
   1  13   3         41.36         37.89         3.52 o
  -8   0   4         62.86         66.06         5.16 o
  -6   0   4         13.53         10.93         2.02 o
  -4   0   4        373.54        403.46         6.91 o
  -2   0   4      11981.39      11185.30       188.49 o
   0   0   4        797.68        938.39        31.90 o
   2   0   4       2383.04       2600.49        36.31 o
   4   0   4         16.16          7.74         1.29 o
   6   0   4          3.90         -0.24         2.14 o
   8   0   4         24.39         16.12         4.59 o
  -8   1   4          0.63          4.21         2.04 o
  -7   1   4         85.02         85.03         2.98 o
  -6   1   4         79.81         82.11         2.52 o
  -5   1   4        140.56        147.74         3.64 o
  -4   1   4       1020.74       1044.95        10.78 o
  -3   1   4        646.35        687.21         7.33 o
  -2   1   4       1375.37       1485.42        15.11 o
  -1   1   4         69.27         67.79         2.70 o
   0   1   4       5813.80       5488.67        65.44 o
   1   1   4        276.01        277.90         3.20 o
   2   1   4        101.96         74.99         1.24 o
   3   1   4          1.22          3.77         0.65 o
   4   1   4        334.19        349.72         6.11 o
   5   1   4         13.39         13.75         1.21 o
   6   1   4         65.90         74.96         2.97 o
   7   1   4          2.18          3.37         1.82 o
   8   1   4          0.49         -2.27         2.53 o
  -8   2   4         33.69         27.95         3.07 o
  -7   2   4         28.69         25.17         2.11 o
  -6   2   4        155.28        157.11         3.13 o
  -5   2   4          9.78          8.29         1.01 o
  -4   2   4       2324.15       2403.52        24.77 o
  -3   2   4        405.03        453.65         5.12 o
  -2   2   4         29.25         37.04         0.81 o
  -1   2   4       1398.69       1509.86        15.91 o
   0   2   4       1938.26       2090.79        25.77 o
   1   2   4        286.27        323.94         7.61 o
   2   2   4       6566.96       6922.63        64.02 o
   3   2   4         81.53         91.49         1.74 o
   4   2   4         78.15         69.49         1.89 o
   5   2   4        143.86        140.91         2.99 o
   6   2   4        110.86         94.98         3.10 o
   7   2   4        163.47        163.09         4.47 o
   8   2   4          0.29          6.32         2.59 o
  -8   3   4         57.46         59.21         4.67 o
  -7   3   4          2.21          1.03         1.95 o
  -6   3   4        359.58        328.31         5.76 o
  -5   3   4        104.94        128.79         3.11 o
  -4   3   4        119.69        122.53         2.20 o
  -3   3   4          5.73          3.92         0.59 o
  -2   3   4        220.20        173.16         4.32 o
  -1   3   4        189.86        205.15         5.12 o
   0   3   4        896.16        953.84        13.69 o
   1   3   4         14.92         13.94         0.57 o
   2   3   4       2117.68       2133.27        19.62 o
   3   3   4         23.78         27.33         0.98 o
   4   3   4       1652.49       1558.18        17.24 o
   5   3   4          0.09          1.49         1.31 o
   6   3   4          5.90          4.76         1.75 o
   7   3   4          9.82         10.45         2.35 o
   8   3   4          0.64          6.46         2.95 o
  -8   4   4          0.24          0.40         3.09 o
  -7   4   4          2.95          2.29         2.00 o
  -6   4   4        283.95        265.43         5.47 o
  -5   4   4        277.97        287.84         5.32 o
  -4   4   4        649.70        641.47         8.24 o
  -3   4   4        103.50         84.97         2.10 o
  -2   4   4        232.83        248.69         3.25 o
  -1   4   4         96.40         94.46         1.42 o
   0   4   4       2452.01       2482.04        24.90 o
   1   4   4        306.14        381.83         3.95 o
   2   4   4       1345.56       1299.39        12.95 o
   3   4   4        441.21        388.12         4.26 o
   4   4   4         28.64         35.48         1.84 o
   5   4   4        788.56        785.91         9.90 o
   6   4   4         24.10         29.20         2.24 o
   7   4   4        336.62        356.87         7.55 o
   8   4   4         36.87         39.50         4.21 o
  -8   5   4          2.41         -2.80         3.16 o
  -7   5   4        352.63        354.47         7.27 o
  -6   5   4          0.07         -0.19         1.73 o
  -5   5   4        472.53        447.16         7.47 o
  -4   5   4        138.37        147.58         3.23 o
  -3   5   4          2.73          4.31         1.00 o
  -2   5   4         77.09         77.58         1.45 o
  -1   5   4         35.48         33.46         1.02 o
   0   5   4         97.00         74.39         1.60 o
   1   5   4        321.03        363.65         9.52 o
   2   5   4          4.62          7.00         0.79 o
   3   5   4        274.76        224.29         5.13 o
   4   5   4          0.54          2.56         1.08 o
   5   5   4        175.26        161.77         3.50 o
   6   5   4          3.55         11.60         2.28 o
   7   5   4         29.29         32.18         4.38 o
  -7   6   4         51.57         53.32         4.17 o
  -6   6   4         82.72         92.64         3.64 o
  -5   6   4          0.66          3.07         1.46 o
  -4   6   4        313.16        296.51         4.90 o
  -3   6   4        263.81        253.89         3.80 o
  -2   6   4       1459.64       1461.63        14.64 o
  -1   6   4       1078.51       1052.06        10.43 o
   0   6   4       2891.28       2962.12        28.83 o
   1   6   4          0.99          2.16         0.62 o
   2   6   4        676.95        664.22         6.80 o
   3   6   4         40.83         48.34         1.90 o
   4   6   4        137.27        129.09         3.03 o
   5   6   4         89.31         99.31         3.56 o
   6   6   4        130.70        118.75         4.36 o
   7   6   4          3.25         -0.85         3.81 o
  -7   7   4         62.41         53.22         4.77 o
  -6   7   4          6.28          8.01         2.15 o
  -5   7   4        314.69        293.87         5.68 o
  -4   7   4         30.23         27.59         1.72 o
  -3   7   4        203.68        192.65         3.96 o
  -2   7   4         61.20         48.98         1.59 o
  -1   7   4        591.82        558.02        10.16 o
   0   7   4        109.51        113.44         2.21 o
   1   7   4        689.88        678.96         9.06 o
   2   7   4        233.68        235.00         3.34 o
   3   7   4         81.86         86.72         4.27 o
   4   7   4         18.69         27.04         1.73 o
   5   7   4         78.25         74.77         3.71 o
   6   7   4          0.57          2.19         2.45 o
   7   7   4         14.52         14.70         3.81 o
  -7   8   4         19.66         16.37         3.69 o
  -6   8   4          4.73          6.97         2.54 o
  -5   8   4          3.91          3.83         1.93 o
  -4   8   4          3.14          5.53         1.62 o
  -3   8   4        567.14        559.35         7.94 o
  -2   8   4        361.60        293.44         4.70 o
  -1   8   4        592.68        584.91         6.99 o
   0   8   4        218.83        213.74         3.12 o
   1   8   4          9.29          9.86         1.08 o
   2   8   4         88.51         79.46         2.16 o
   3   8   4         97.44         94.77         2.85 o
   4   8   4          0.40         -1.57         1.73 o
   5   8   4         31.68         32.57         2.67 o
   6   8   4          0.53          2.56         2.63 o
  -6   9   4         20.77         16.56         3.62 o
  -5   9   4         43.35         49.50         3.69 o
  -4   9   4         58.72         57.95         2.32 o
  -3   9   4        298.44        301.43         7.38 o
  -2   9   4        143.46        138.68         3.52 o
  -1   9   4          1.43          4.21         1.45 o
   0   9   4        514.22        481.62         6.11 o
   1   9   4        247.91        252.34         6.39 o
   2   9   4         61.65         62.45         2.73 o
   3   9   4          4.66          2.93         1.67 o
   4   9   4          4.12          3.44         1.99 o
   5   9   4         40.82         32.90         2.90 o
   6   9   4         69.19         71.31         4.76 o
  -5  10   4        230.28        208.96         7.41 o
  -4  10   4         37.20         31.36         2.59 o
  -3  10   4        136.44        130.04         3.96 o
  -2  10   4        238.85        251.76         4.94 o
  -1  10   4         17.46         23.01         1.42 o
   0  10   4          2.31          4.91         1.11 o
   1  10   4        134.21        109.98         2.87 o
   2  10   4         89.94         78.91         2.97 o
   3  10   4        126.10        122.52         4.78 o
   4  10   4        121.37        131.12         5.02 o
   5  10   4         65.22         70.12         4.69 o
  -4  11   4         25.93         22.08         4.50 o
  -3  11   4          9.55          7.22         2.15 o
  -2  11   4          0.19         -0.52         1.63 o
  -1  11   4          0.15          4.37         1.97 o
   0  11   4        105.99        101.16         3.91 o
   1  11   4          7.48          3.47         1.55 o
   2  11   4        154.35        160.11         4.89 o
   3  11   4        163.90        167.20         5.85 o
   4  11   4         47.99         48.97         4.13 o
  -3  12   4         50.61         53.72         4.32 o
  -2  12   4          0.72         -1.22         2.69 o
  -1  12   4         20.26         17.91         2.93 o
   0  12   4        101.04        120.70         5.06 o
   1  12   4          0.21          9.39         2.71 o
   2  12   4        319.72        343.72         7.44 o
   3  12   4         48.23         62.84         4.14 o
  -1  13   4          9.20         17.59         3.24 o
   0  13   4         89.05         86.38         5.33 o
   1  13   4         23.01         23.77         3.45 o
  -7   0   5         55.31         56.99         3.52 o
  -5   0   5          4.95          8.04         1.70 o
  -3   0   5       6392.55       7143.70        98.31 o
  -1   0   5        829.29       1014.21        20.73 o
   1   0   5       4375.67       4583.53        67.74 o
   3   0   5      15230.81      15426.90       267.03 o
   5   0   5       2705.97       2729.19        45.56 o
   7   0   5        315.67        284.64         8.93 o
  -8   1   5        148.05        133.71         4.29 o
  -7   1   5          7.26         10.18         1.55 o
  -6   1   5        107.64         94.96         2.63 o
  -5   1   5       1049.48       1074.04        13.57 o
  -4   1   5        135.49        153.47         2.31 o
  -3   1   5        415.50        417.86         4.65 o
  -2   1   5        183.90        212.35         4.38 o
  -1   1   5        131.36        138.43         2.22 o
   0   1   5         41.08         37.14         1.45 o
   1   1   5       8411.59       8010.83       132.76 o
   2   1   5         11.59         28.47         1.10 o
   3   1   5       1069.56       1012.78        10.58 o
   4   1   5        419.47        460.20         5.43 o
   5   1   5         60.89         58.06         2.31 o
   6   1   5          0.45          0.56         1.55 o
   7   1   5         15.34          9.88         2.04 o
   8   1   5         39.59         44.03         3.31 o
  -8   2   5        141.85        132.52         5.02 o
  -7   2   5        112.49        102.77         3.53 o
  -6   2   5       1191.07       1159.08        14.84 o
  -5   2   5          1.82          0.69         1.03 o
  -4   2   5       2492.87       2555.16        25.35 o
  -3   2   5         54.80         37.04         1.86 o
  -2   2   5       1441.09       1583.69        15.68 o
  -1   2   5       2915.45       3136.19        30.68 o
   0   2   5       2310.41       2258.55        21.12 o
   1   2   5       3957.78       4226.13        38.13 o
   2   2   5       1776.72       1985.50        18.26 o
   3   2   5       2128.45       2482.62        24.87 o
   4   2   5         11.06         20.45         1.23 o
   5   2   5        294.65        294.71         4.66 o
   6   2   5          8.78          9.23         1.72 o
   7   2   5         33.19         42.49         3.11 o
   8   2   5         77.01         75.89         4.43 o
  -8   3   5         18.86         25.64         3.16 o
  -7   3   5          2.57          0.78         1.92 o
  -6   3   5         28.20         31.06         2.06 o
  -5   3   5         96.81         80.37         2.39 o
  -4   3   5        412.64        433.15         5.35 o
  -3   3   5        637.50        715.44        14.75 o
  -2   3   5        830.88        834.28         8.28 o
  -1   3   5       3230.02       3301.27        43.80 o
   0   3   5       3040.08       3434.55        35.18 o
   1   3   5        985.53       1049.57         9.61 o
   2   3   5        878.74        979.94         9.35 o
   3   3   5        114.87        104.08         1.87 o
   4   3   5          4.38          7.59         0.98 o
   5   3   5          0.19         -1.93         1.29 o
   6   3   5         82.54         82.56         3.45 o
   7   3   5          4.22          6.44         2.24 o
   8   3   5         73.70         89.94         6.70 o
  -8   4   5        113.28        141.21         6.98 o
  -7   4   5          7.12          7.58         2.02 o
  -6   4   5        121.70        109.52         3.39 o
  -5   4   5          0.29          2.24         1.37 o
  -4   4   5       1090.09       1070.33        12.98 o
  -3   4   5       1427.21       1505.46        15.82 o
  -2   4   5       4502.27       4906.35        46.81 o
  -1   4   5          7.25          2.49         0.37 o
   0   4   5         82.88         66.86         1.97 o
   1   4   5       1966.33       1964.47        18.12 o
   2   4   5         10.58          8.00         0.89 o
   3   4   5        111.12         86.54         1.75 o
   4   4   5        587.37        577.36         6.51 o
   5   4   5        347.78        343.58         5.10 o
   6   4   5         43.98         58.39         2.89 o
   7   4   5        411.43        407.60         8.22 o
  -8   5   5          0.47          4.60         3.86 o
  -7   5   5          0.04          4.29         2.62 o
  -6   5   5          4.39          3.97         1.77 o
  -5   5   5        224.41        240.38         9.09 o
  -4   5   5          1.60          2.75         1.09 o
  -3   5   5        146.32        156.58         2.50 o
  -2   5   5       1251.77       1191.68        12.29 o
  -1   5   5        314.58        352.48         5.66 o
   0   5   5       3001.93       3127.29        31.41 o
   1   5   5        192.64        213.67         5.11 o
   2   5   5         71.41         99.64         1.94 o
   3   5   5         51.79         58.09         1.76 o
   4   5   5          1.74          3.39         1.12 o
   5   5   5        182.13        178.69         3.91 o
   6   5   5         38.02         42.83         2.73 o
   7   5   5          1.31          5.67         2.88 o
  -7   6   5         93.59         69.38         5.37 o
  -6   6   5         34.97         32.92         2.44 o
  -5   6   5         64.32         58.35         2.87 o
  -4   6   5         19.08         22.72         1.59 o
  -3   6   5          1.91          1.41         0.82 o
  -2   6   5        373.36        341.14         4.28 o
  -1   6   5        419.60        378.41         5.89 o
   0   6   5         12.09         15.47         1.00 o
   1   6   5       2528.96       2530.47        23.44 o
   2   6   5         85.38        103.33         2.22 o
   3   6   5       1716.33       1628.56        18.00 o
   4   6   5        422.95        414.22         6.02 o
   5   6   5        954.73        905.07        13.15 o
   6   6   5        227.15        222.52         6.40 o
   7   6   5        298.41        307.31         8.38 o
  -7   7   5          0.02         -3.50         3.09 o
  -6   7   5         19.03         19.69         2.37 o
  -5   7   5          4.78          6.72         1.70 o
  -4   7   5        230.67        205.20         4.05 o
  -3   7   5        216.60        219.36         4.53 o
  -2   7   5         24.86         30.90         1.66 o
  -1   7   5       1517.06       1519.59        16.32 o
   0   7   5        252.56        281.35         4.90 o
   1   7   5        242.44        218.01         4.08 o
   2   7   5       1255.12       1227.11        14.17 o
   3   7   5        201.59        180.26         3.27 o
   4   7   5        168.43        159.13         3.72 o
   5   7   5        163.25        168.36         4.25 o
   6   7   5         87.31         99.77         5.06 o
   7   7   5         21.70         23.92         3.93 o
  -6   8   5        310.18        321.97         7.49 o
  -5   8   5         23.93         27.15         2.24 o
  -4   8   5        195.79        179.37         4.00 o
  -3   8   5        310.45        295.89         5.14 o
  -2   8   5          0.33          0.82         1.25 o
  -1   8   5         57.51         76.36         2.47 o
   0   8   5       2471.67       2476.23        28.00 o
   1   8   5        322.28        334.68         4.86 o
   2   8   5        961.18        949.19        10.46 o
   3   8   5        255.73        277.33         4.69 o
   4   8   5         56.65         52.23         2.50 o
   5   8   5          0.55          2.43         2.32 o
   6   8   5         85.08         81.45         5.02 o
  -6   9   5         11.35          5.97         3.36 o
  -5   9   5        458.57        445.82         8.37 o
  -4   9   5          0.63          3.51         1.55 o
  -3   9   5        466.92        439.12         7.99 o
  -2   9   5        496.62        479.12         6.53 o
  -1   9   5       1163.80       1198.30        19.23 o
   0   9   5        402.09        404.05         6.67 o
   1   9   5       1001.31       1011.15        11.85 o
   2   9   5         18.56         23.54         1.83 o
   3   9   5         64.26         72.31         3.14 o
   4   9   5          6.99          9.53         2.20 o
   5   9   5         21.01         14.47         2.74 o
   6   9   5          9.46          7.08         4.46 o
  -5  10   5         45.69         48.03         4.03 o
  -4  10   5        493.39        477.27         8.91 o
  -3  10   5         29.18         24.64         1.98 o
  -2  10   5        258.77        264.25         5.29 o
  -1  10   5          1.90         -0.76         1.51 o
   0  10   5         13.05         11.77         1.90 o
   1  10   5         66.16         68.01         2.23 o
   2  10   5          1.03         -0.10         1.67 o
   3  10   5        406.00        415.28         7.84 o
   4  10   5          3.28          6.53         2.60 o
   5  10   5        181.16        192.75         6.40 o
  -4  11   5         26.93         21.74         2.79 o
  -3  11   5          2.19          4.10         2.05 o
  -2  11   5         13.99         18.55         2.47 o
  -1  11   5        268.68        230.49         5.36 o
   0  11   5         12.88         19.09         2.24 o
   1  11   5         30.96         37.54         2.93 o
   2  11   5          5.96          4.38         2.22 o
   3  11   5         31.60         32.94         3.79 o
   4  11   5          7.53         10.68         3.44 o
  -3  12   5         93.59        102.80         5.58 o
  -2  12   5         73.36         73.97         4.48 o
  -1  12   5         77.35         72.57         4.39 o
   0  12   5          0.23          5.01         2.45 o
   1  12   5        395.22        415.15         9.12 o
   2  12   5          9.89         21.58         3.21 o
   3  12   5         23.85         29.89         3.64 o
  -1  13   5        178.71        203.79         8.73 o
   0  13   5         26.48         25.17         3.54 o
   1  13   5          1.90          2.48         2.99 o
  -8   0   6         95.04         93.05         6.30 o
  -6   0   6        451.86        423.24         9.27 o
  -4   0   6        836.92        799.42        11.82 o
  -2   0   6        997.13       1049.61        24.83 o
   0   0   6       6955.47       6977.51       135.83 o
   2   0   6        972.16       1165.89        15.86 o
   4   0   6         90.55         74.17         2.91 o
   6   0   6         11.34          7.25         2.64 o
   8   0   6          4.51          2.73         3.96 o
  -8   1   6          6.70          6.06         2.06 o
  -7   1   6         64.74         57.53         2.52 o
  -6   1   6         85.42         75.39         2.39 o
  -5   1   6        386.45        364.04         5.74 o
  -4   1   6         18.34         21.75         0.94 o
  -3   1   6       2629.37       2616.34        25.74 o
  -2   1   6         52.39         38.22         0.68 o
  -1   1   6       4261.40       4394.54        60.34 o
   0   1   6       1150.03       1143.09        11.09 o
   1   1   6        810.21        971.37         9.61 o
   2   1   6       3158.29       3366.37        33.23 o
   3   1   6        261.32        266.39         4.02 o
   4   1   6        370.10        372.84         4.81 o
   5   1   6         10.66         14.97         1.50 o
   6   1   6         44.85         48.40         2.38 o
   7   1   6         90.39         82.96         3.67 o
   8   1   6         60.42         63.53         3.94 o
  -8   2   6         59.00         70.59         3.90 o
  -7   2   6         19.72         17.58         1.93 o
  -6   2   6         52.72         53.79         2.47 o
  -5   2   6        125.81        120.89         2.48 o
  -4   2   6         13.50         10.78         0.84 o
  -3   2   6         20.24         27.02         0.93 o
  -2   2   6         62.36         55.40         0.93 o
  -1   2   6       6584.43       6775.82        68.26 o
   0   2   6        387.80        413.89         4.18 o
   1   2   6       2742.04       2829.88        25.73 o
   2   2   6         70.27         56.28         1.13 o
   3   2   6        606.26        615.01         7.50 o
   4   2   6         40.60         38.48         1.46 o
   5   2   6        697.18        685.39         8.79 o
   6   2   6         71.13         75.90         2.94 o
   7   2   6         12.35          7.74         2.39 o
   8   2   6         12.32         14.94         2.96 o
  -8   3   6         67.26         71.22         5.33 o
  -7   3   6          2.14          2.93         1.96 o
  -6   3   6          0.10          1.00         1.39 o
  -5   3   6         21.08         27.10         1.79 o
  -4   3   6         43.78         47.20         1.97 o
  -3   3   6       2413.30       2450.17        24.94 o
  -2   3   6        455.01        497.61         8.44 o
  -1   3   6       1935.32       2040.67        21.01 o
   0   3   6         69.51         78.48         2.16 o
   1   3   6          7.61          2.34         0.40 o
   2   3   6        143.41        136.15         1.91 o
   3   3   6        404.70        402.87         4.79 o
   4   3   6       1067.90       1057.57        11.69 o
   5   3   6         59.13         54.68         2.36 o
   6   3   6        402.25        394.14         6.78 o
   7   3   6         32.18         31.77         2.92 o
  -8   4   6        105.81        112.52         6.16 o
  -7   4   6        231.09        220.23         5.08 o
  -6   4   6         16.09         16.46         1.83 o
  -5   4   6        202.65        192.98         4.08 o
  -4   4   6         42.68         55.31         2.51 o
  -3   4   6       2048.17       2159.77        20.92 o
  -2   4   6        201.40        172.94         2.24 o
  -1   4   6        300.10        371.09         4.21 o
   0   4   6        107.10        110.74         3.13 o
   1   4   6       2987.10       3203.35        29.15 o
   2   4   6         35.13         21.36         1.09 o
   3   4   6       2754.56       2781.42        27.13 o
   4   4   6          5.11          8.74         1.12 o
   5   4   6         29.38         31.24         1.92 o
   6   4   6         54.21         62.62         3.00 o
   7   4   6         24.07         36.59         3.20 o
  -8   5   6         39.46         46.81         4.09 o
  -7   5   6        281.71        279.92         6.63 o
  -6   5   6        222.98        217.39         5.15 o
  -5   5   6       2436.33       2455.90        31.41 o
  -4   5   6         17.62         23.36         1.85 o
  -3   5   6        741.78        727.50         8.08 o
  -2   5   6         44.52         49.04         1.46 o
  -1   5   6        912.80        980.01        10.30 o
   0   5   6         17.29         26.53         1.41 o
   1   5   6       3866.07       4009.77        37.39 o
   2   5   6        275.50        275.46         3.77 o
   3   5   6         41.41         51.41         1.63 o
   4   5   6        121.03        129.08         2.68 o
   5   5   6        293.82        289.59         4.97 o
   6   5   6         65.55         75.62         3.63 o
   7   5   6         11.47         10.47         3.10 o
  -7   6   6        159.57        179.21         6.17 o
  -6   6   6         33.16         43.21         2.75 o
  -5   6   6          0.24          2.46         1.44 o
  -4   6   6         82.55         83.96         2.71 o
  -3   6   6        142.75        138.35         2.56 o
  -2   6   6          2.13          4.81         0.70 o
  -1   6   6        724.04        721.05         8.46 o
   0   6   6        252.15        241.52         4.28 o
   1   6   6        678.45        607.99         6.27 o
   2   6   6         10.90         11.02         0.91 o
   3   6   6       2465.53       2364.35        24.78 o
   4   6   6          4.03          4.57         1.43 o
   5   6   6        146.15        134.34         4.73 o
   6   6   6          2.49          9.51         2.72 o
   7   6   6         96.93        116.84         6.06 o
  -7   7   6         25.88         29.50         3.68 o
  -6   7   6          4.01          4.55         2.24 o
  -5   7   6         76.69         76.57         3.34 o
  -4   7   6          0.25          3.13         1.40 o
  -3   7   6       2162.74       2149.57        25.20 o
  -2   7   6          0.26          1.71         0.72 o
  -1   7   6        465.01        479.22         6.45 o
   0   7   6        108.80        112.22         2.85 o
   1   7   6        415.42        392.20         5.07 o
   2   7   6        262.51        246.34         3.84 o
   3   7   6         84.90         87.14         2.54 o
   4   7   6         90.66        100.04         3.46 o
   5   7   6         81.59         83.74         3.95 o
   6   7   6         69.64         76.56         5.43 o
  -6   8   6          0.02         -2.42         2.43 o
  -5   8   6        172.98        173.62         4.81 o
  -4   8   6         16.91         18.82         2.08 o
  -3   8   6          9.77          8.33         1.23 o
  -2   8   6          5.99          3.39         1.34 o
  -1   8   6       2496.04       2488.40        29.47 o
   0   8   6        202.29        190.52         4.92 o
   1   8   6       1039.53       1051.15        12.53 o
   2   8   6        412.39        362.07         7.42 o
   3   8   6        182.68        165.77         3.65 o
   4   8   6        178.97        160.92         4.13 o
   5   8   6        303.07        291.40         6.75 o
   6   8   6         48.68         58.24         3.90 o
  -6   9   6          9.91          7.23         3.33 o
  -5   9   6         11.15         15.61         2.62 o
  -4   9   6         40.53         42.01         2.84 o
  -3   9   6        861.32        846.87        11.97 o
  -2   9   6          0.81          5.17         1.51 o
  -1   9   6        648.39        658.17         9.49 o
   0   9   6         61.10         51.98         2.59 o
   1   9   6          1.74          2.48         1.54 o
   2   9   6        354.21        350.83         5.59 o
   3   9   6         53.02         67.33         3.53 o
   4   9   6        204.67        199.51         5.33 o
   5   9   6         33.56         28.40         3.13 o
  -5  10   6        108.71         98.76         7.06 o
  -4  10   6         58.97         63.03         3.56 o
  -3  10   6        468.12        430.55         7.68 o
  -2  10   6          5.12          4.78         1.77 o
  -1  10   6         29.19         26.72         2.06 o
   0  10   6          5.63          7.84         1.66 o
   1  10   6         56.76         61.91         3.26 o
   2  10   6         28.93         28.11         1.89 o
   3  10   6        160.27        155.86         5.59 o
   4  10   6         19.32         23.21         2.83 o
   5  10   6          0.53          1.14         3.19 o
  -4  11   6          0.67          0.68         2.80 o
  -3  11   6        233.72        224.74         6.17 o
  -2  11   6          6.16         11.09         2.29 o
  -1  11   6        203.73        197.51         6.06 o
   0  11   6         25.29         35.96         3.08 o
   1  11   6        208.79        210.01         6.03 o
   2  11   6          1.74          3.47         1.90 o
   3  11   6          0.44         -4.55         3.06 o
   4  11   6         35.89         45.19         4.19 o
  -3  12   6          4.92          7.71         3.14 o
  -2  12   6         32.92         37.72         3.50 o
  -1  12   6          4.87          6.92         2.94 o
   0  12   6         33.54         33.01         3.66 o
   1  12   6         43.05         74.45         4.39 o
   2  12   6         13.93         19.87         3.15 o
   3  12   6         40.44         50.62         4.22 o
   0  13   6          0.16          0.24         3.14 o
  -7   0   7          0.85          3.61         1.99 o
  -5   0   7        786.15        764.16        13.41 o
  -3   0   7       1561.57       1747.24        24.53 o
  -1   0   7        227.42        278.30         4.79 o
   1   0   7       5078.90       5189.33        76.79 o
   3   0   7        480.28        524.32         8.37 o
   5   0   7       1210.56       1222.26        19.80 o
   7   0   7        273.50        241.91        10.11 o
  -8   1   7         87.10         71.42         3.50 o
  -7   1   7        359.02        344.95         5.45 o
  -6   1   7        282.57        260.49         4.21 o
  -5   1   7        553.02        522.57         6.81 o
  -4   1   7          2.61          3.94         0.95 o
  -3   1   7        136.58        155.11         2.02 o
  -2   1   7          6.33         14.38         0.90 o
  -1   1   7       4764.97       4934.89        51.66 o
   0   1   7        485.31        516.30         5.09 o
   1   1   7       3483.89       3654.18        36.01 o
   2   1   7       1990.94       2045.06        20.56 o
   3   1   7        750.17        808.79         8.94 o
   4   1   7        386.84        340.71         4.88 o
   5   1   7         55.75         53.92         2.17 o
   6   1   7        130.17        124.14         3.80 o
   7   1   7         46.55         49.24         3.34 o
   8   1   7         20.42         18.81         3.51 o
  -8   2   7        115.07        104.55         4.94 o
  -7   2   7          7.77         10.23         1.81 o
  -6   2   7         76.85         78.50         2.54 o
  -5   2   7        106.72         96.67         2.09 o
  -4   2   7        366.38        355.80         4.24 o
  -3   2   7        227.74        228.63         2.83 o
  -2   2   7        174.69        196.28         2.71 o
  -1   2   7        947.81        915.77         9.86 o
   0   2   7        705.96        755.71         7.82 o
   1   2   7       1756.56       1933.19        18.80 o
   2   2   7          7.79         12.44         0.67 o
   3   2   7        528.73        556.57         5.91 o
   4   2   7        265.79        277.38         4.23 o
   5   2   7         15.76         17.69         1.47 o
   6   2   7        127.46        128.91         4.06 o
   7   2   7         89.09        103.46         4.35 o
  -8   3   7         22.98         24.21         2.80 o
  -7   3   7         93.37         96.44         3.80 o
  -6   3   7          1.69         -0.10         1.32 o
  -5   3   7        631.82        623.64         8.87 o
  -4   3   7       1025.41       1023.75        12.81 o
  -3   3   7       2308.35       2405.23        23.83 o
  -2   3   7       1641.99       1786.17        16.84 o
  -1   3   7          6.28          8.89         0.48 o
   0   3   7       1251.91       1512.31        14.88 o
   1   3   7        941.64       1055.56         9.99 o
   2   3   7       1461.80       1432.46        14.64 o
   3   3   7         33.74         20.68         1.03 o
   4   3   7        284.25        253.60         3.89 o
   5   3   7          5.60          3.40         1.53 o
   6   3   7          0.63          0.93         1.89 o
   7   3   7          4.15          0.40         2.58 o
  -8   4   7         74.82         74.57         4.56 o
  -7   4   7          0.50          1.16         1.90 o
  -6   4   7        247.86        272.34         8.93 o
  -5   4   7          9.24          9.64         1.36 o
  -4   4   7        112.36        105.27         2.43 o
  -3   4   7        323.64        353.42         4.13 o
  -2   4   7       2160.18       2106.78        20.44 o
  -1   4   7       3031.56       3413.07        31.92 o
   0   4   7         63.26         63.25         1.87 o
   1   4   7        224.57        283.62         3.09 o
   2   4   7          9.69         10.33         1.02 o
   3   4   7          6.28          9.58         0.91 o
   4   4   7         19.41         28.20         1.58 o
   5   4   7         39.23         42.29         2.51 o
   6   4   7         32.93         39.16         2.78 o
   7   4   7         12.96         21.88         2.99 o
  -7   5   7         40.64         55.74         3.42 o
  -6   5   7         15.86         12.95         1.90 o
  -5   5   7          2.21         11.07         1.64 o
  -4   5   7        515.31        512.88         7.13 o
  -3   5   7         16.82         16.31         0.91 o
  -2   5   7        782.86        769.06         8.20 o
  -1   5   7          9.01          3.96         0.67 o
   0   5   7       2102.54       2074.99        22.57 o
   1   5   7         92.39         94.31         2.53 o
   2   5   7        208.06        193.20         2.82 o
   3   5   7          4.17          1.60         0.93 o
   4   5   7        765.39        718.15         9.17 o
   5   5   7         46.87         54.04         2.76 o
   6   5   7        374.23        401.29         9.05 o
   7   5   7        107.97        112.53         5.68 o
  -7   6   7         29.69         31.54         3.21 o
  -6   6   7          1.89          3.33         1.83 o
  -5   6   7        165.45        170.18         3.94 o
  -4   6   7        296.65        286.81         5.06 o
  -3   6   7        138.65        159.12         5.86 o
  -2   6   7       1872.26       1849.34        21.58 o
  -1   6   7        632.09        629.05         7.06 o
   0   6   7         60.32         49.92         1.67 o
   1   6   7        369.65        375.04         4.19 o
   2   6   7         64.90         55.95         1.76 o
   3   6   7         44.11         64.93         2.54 o
   4   6   7         15.26         19.43         1.72 o
   5   6   7         93.68        104.57         4.83 o
   6   6   7          8.47          9.71         2.89 o
   7   6   7         38.23         53.91         4.33 o
  -7   7   7        169.09        172.67         7.05 o
  -6   7   7         10.77         17.40         2.53 o
  -5   7   7        157.23        152.40         4.21 o
  -4   7   7        284.30        283.44         8.07 o
  -3   7   7        223.95        212.47         3.94 o
  -2   7   7         24.21         27.56         1.75 o
  -1   7   7         58.79         54.51         2.18 o
   0   7   7         29.22         19.90         1.22 o
   1   7   7        287.46        289.92         4.48 o
   2   7   7        566.06        506.03         6.53 o
   3   7   7         78.97         80.07         2.80 o
   4   7   7        605.16        591.62         9.83 o
   5   7   7         22.13         19.10         2.64 o
   6   7   7        106.86        125.58         8.13 o
  -6   8   7         79.18         73.36         4.50 o
  -5   8   7        144.18        154.59         4.55 o
  -4   8   7         86.58        102.08         3.46 o
  -3   8   7         63.94         51.82         2.07 o
  -2   8   7          7.54          3.05         1.27 o
  -1   8   7         26.00         32.56         2.15 o
   0   8   7         96.39         91.09         4.13 o
   1   8   7          6.66         10.44         1.43 o
   2   8   7        185.86        169.80         4.00 o
   3   8   7        135.60        112.68         3.42 o
   4   8   7         46.52         44.55         2.58 o
   5   8   7        151.51        154.01         6.04 o
   6   8   7        109.11         99.56         5.46 o
  -6   9   7         15.27         13.27         3.84 o
  -5   9   7        159.31        157.26         5.41 o
  -4   9   7        436.09        432.41         6.77 o
  -3   9   7          0.84          4.42         1.49 o
  -2   9   7        194.31        203.07         6.37 o
  -1   9   7         67.49         71.55         2.89 o
   0   9   7         35.57         40.28         2.24 o
   1   9   7          0.01         -0.63         1.42 o
   2   9   7        427.61        435.50         7.01 o
   3   9   7         84.97        100.77         3.71 o
   4   9   7        146.84        145.12         5.46 o
   5   9   7         14.13         17.09         3.26 o
  -5  10   7        198.74        187.38         7.39 o
  -4  10   7         35.82         35.69         2.98 o
  -3  10   7        143.61        138.10         4.65 o
  -2  10   7        151.21        147.01         4.19 o
  -1  10   7         16.83         14.27         1.91 o
   0  10   7          0.37          2.47         1.74 o
   1  10   7        343.84        320.81         6.03 o
   2  10   7          3.59          3.55         1.40 o
   3  10   7         94.03         92.06         5.02 o
   4  10   7         74.64         73.43         4.05 o
  -4  11   7          6.46          4.80         3.95 o
  -3  11   7          1.29          2.55         2.65 o
  -2  11   7         52.82         46.03         3.14 o
  -1  11   7        135.61        149.48         5.17 o
   0  11   7        409.19        410.34         7.75 o
   1  11   7        291.01        305.65         6.92 o
   2  11   7        229.06        228.78         6.29 o
   3  11   7         10.53          4.50         3.13 o
   4  11   7         91.56        100.11         5.57 o
  -3  12   7         63.63         73.45         5.18 o
  -2  12   7         10.25         22.49         3.53 o
  -1  12   7        169.09        167.90         6.15 o
   0  12   7         26.64         36.55         3.41 o
   1  12   7         56.49         64.70         4.05 o
   2  12   7         20.28         17.13         3.28 o
  -8   0   8        636.44        617.16        13.88 o
  -6   0   8        626.08        636.41        11.73 o
  -4   0   8       7526.75       8194.07       112.90 o
  -2   0   8      12791.16      13684.69       422.09 o
   0   0   8        849.89        833.87        12.03 o
   2   0   8        289.59        312.55         5.21 o
   4   0   8        423.68        442.16         7.62 o
   6   0   8          4.11          2.20         2.28 o
  -8   1   8          0.08          0.80         1.96 o
  -7   1   8        423.78        396.91         5.77 o
  -6   1   8         53.73         53.46         2.50 o
  -5   1   8        286.76        262.64         3.79 o
  -4   1   8         50.27         57.11         1.63 o
  -3   1   8         58.54         59.14         2.40 o
  -2   1   8       7756.70       7927.15        89.43 o
  -1   1   8       1345.25       1552.69        16.55 o
   0   1   8       5035.95       5697.19        54.18 o
   1   1   8        214.12        228.81         7.39 o
   2   1   8         22.86         28.54         0.81 o
   3   1   8        321.67        336.53         4.16 o
   4   1   8        628.91        594.32         7.32 o
   5   1   8        315.72        270.36         4.62 o
   6   1   8        133.59        122.37         3.65 o
   7   1   8        216.83        195.81         5.32 o
  -8   2   8        228.99        209.88         8.38 o
  -7   2   8          3.78          5.55         1.68 o
  -6   2   8        690.93        691.11         8.92 o
  -5   2   8         75.88         67.35         3.23 o
  -4   2   8         92.22        104.32         1.79 o
  -3   2   8         46.60         42.33         1.15 o
  -2   2   8        942.70       1115.19        11.18 o
  -1   2   8        361.10        376.86         4.77 o
   0   2   8       3918.21       4147.77        39.65 o
   1   2   8       1593.99       1678.28        15.97 o
   2   2   8         78.33        105.25         1.91 o
   3   2   8       1557.64       1585.01        16.30 o
   4   2   8        113.14        107.63         2.58 o
   5   2   8        601.19        573.26         8.12 o
   6   2   8         19.84         21.87         2.02 o
   7   2   8        165.70        186.09         5.35 o
  -8   3   8        225.52        223.28         6.14 o
  -7   3   8        113.59        112.74         3.91 o
  -6   3   8         49.43         39.74         2.13 o
  -5   3   8         20.44         18.83         1.40 o
  -4   3   8        730.60        705.23         8.74 o
  -3   3   8          0.50          1.83         0.63 o
  -2   3   8        274.30        273.16         3.34 o
  -1   3   8        778.39        829.51         8.72 o
   0   3   8       4013.72       4240.79        42.00 o
   1   3   8          0.95          3.22         0.46 o
   2   3   8       4521.03       4574.97        42.76 o
   3   3   8         28.92         32.77         1.26 o
   4   3   8        345.38        319.92         4.64 o
   5   3   8          2.42          0.49         1.49 o
   6   3   8         25.94         27.60         2.33 o
   7   3   8          5.46          5.91         2.81 o
  -8   4   8         96.99        102.97         5.32 o
  -7   4   8         61.48         73.65         3.60 o
  -6   4   8        995.81       1009.57        13.93 o
  -5   4   8        109.78         98.63         2.98 o
  -4   4   8        140.74        142.93         4.44 o
  -3   4   8        354.06        344.60         4.16 o
  -2   4   8         30.25         53.02         1.78 o
  -1   4   8        394.52        461.49         4.93 o
   0   4   8        577.43        474.90         6.02 o
   1   4   8         45.67         48.91         1.75 o
   2   4   8        262.06        272.36         3.25 o
   3   4   8        550.11        536.32         6.43 o
   4   4   8        292.25        241.67         3.81 o
   5   4   8        263.07        267.80         4.95 o
   6   4   8          0.62          0.61         2.21 o
   7   4   8          2.37          9.60         2.77 o
  -7   5   8         21.25         23.54         2.65 o
  -6   5   8        100.76         88.97         3.48 o
  -5   5   8          0.47          2.11         1.34 o
  -4   5   8        540.61        530.34         7.38 o
  -3   5   8          6.97          4.69         0.77 o
  -2   5   8         32.21         28.28         1.04 o
  -1   5   8          4.52          2.66         0.66 o
   0   5   8        250.78        243.21         4.28 o
   1   5   8          3.40          4.69         0.64 o
   2   5   8         63.87         78.59         1.93 o
   3   5   8         49.97         52.39         1.78 o
   4   5   8        336.48        336.93         5.63 o
   5   5   8        166.46        186.79         4.36 o
   6   5   8        123.38        123.17         5.52 o
   7   5   8        256.78        280.94         7.38 o
  -7   6   8          0.05         -3.18         2.36 o
  -6   6   8        548.14        536.88         8.59 o
  -5   6   8        119.48        108.06         3.28 o
  -4   6   8       1136.20       1094.99        14.02 o
  -3   6   8         57.56         43.08         1.80 o
  -2   6   8       1285.33       1246.91        16.44 o
  -1   6   8         49.27         45.66         1.74 o
   0   6   8        651.33        616.38         7.53 o
   1   6   8        138.79        131.73         2.15 o
   2   6   8          5.49          7.04         0.96 o
   3   6   8          7.90         14.92         1.33 o
   4   6   8         27.07         33.40         2.08 o
   5   6   8        139.64        122.22         5.80 o
   6   6   8         10.01         10.21         3.19 o
  -7   7   8         15.48         18.63         3.11 o
  -6   7   8         58.91         67.18         3.73 o
  -5   7   8        230.69        227.42         4.60 o
  -4   7   8       1090.80       1054.55        13.67 o
  -3   7   8          5.45          3.65         1.02 o
  -2   7   8        581.07        551.70         7.85 o
  -1   7   8        168.44        154.82         3.29 o
   0   7   8        824.45        839.44        10.82 o
   1   7   8        363.97        333.73         4.99 o
   2   7   8        700.15        684.09         9.73 o
   3   7   8        574.44        545.32         7.70 o
   4   7   8          1.06          5.43         1.87 o
   5   7   8        116.79        122.38         5.07 o
   6   7   8          1.38          0.22         3.22 o
  -6   8   8          4.61          2.21         2.60 o
  -5   8   8          2.23          1.55         1.83 o
  -4   8   8         78.71         78.98         3.11 o
  -3   8   8        228.37        206.45         3.62 o
  -2   8   8        429.89        410.80         6.40 o
  -1   8   8        370.95        345.24         5.98 o
   0   8   8        157.16        152.63         3.90 o
   1   8   8       1161.77       1095.84        14.55 o
   2   8   8        345.02        310.81         4.91 o
   3   8   8        116.37        106.49         3.56 o
   4   8   8        175.41        172.03         5.19 o
   5   8   8        107.40        121.23         5.15 o
   6   8   8          1.20          6.16         3.29 o
  -6   9   8          4.51          1.64         3.27 o
  -5   9   8         28.82         28.51         3.06 o
  -4   9   8         19.11         16.92         1.91 o
  -3   9   8         10.75          9.54         1.72 o
  -2   9   8        481.93        454.26         7.19 o
  -1   9   8        295.93        289.31         5.86 o
   0   9   8        781.03        744.37        10.58 o
   1   9   8          0.04          0.67         1.59 o
   2   9   8        377.69        354.98         5.92 o
   3   9   8         70.83         78.63         3.77 o
   4   9   8        287.43        301.63         6.92 o
   5   9   8          0.43          1.80         2.85 o
  -5  10   8          1.21          1.27         3.00 o
  -4  10   8        187.61        205.90         6.59 o
  -3  10   8         15.81         15.13         2.05 o
  -2  10   8        130.04        142.46         5.00 o
  -1  10   8         46.51         42.43         2.56 o
   0  10   8         76.19         73.43         3.31 o
   1  10   8         18.41         15.80         2.00 o
   2  10   8          0.75          1.32         2.16 o
   3  10   8        101.40         95.76         5.26 o
   4  10   8          0.58          2.14         2.74 o
  -4  11   8         59.32         65.28         5.31 o
  -3  11   8          1.03          8.11         2.70 o
  -2  11   8        273.99        288.11         6.97 o
  -1  11   8          6.93          7.06         2.30 o
   0  11   8          0.00          2.26         2.25 o
   1  11   8          0.16         -0.09         2.33 o
   2  11   8        197.87        207.73         6.09 o
   3  11   8          3.36         -2.36         3.62 o
  -2  12   8          2.24          6.34         3.16 o
  -1  12   8          3.50         10.59         3.18 o
   0  12   8        395.84        428.70         8.85 o
   1  12   8          0.00         -0.66         2.67 o
   2  12   8          0.10          1.40         3.69 o
  -7   0   9          5.63          7.80         2.11 o
  -5   0   9        369.86        385.90         7.33 o
  -3   0   9         20.78         19.69         2.40 o
  -1   0   9        420.75        490.39         7.28 o
   1   0   9       3132.77       3038.30        45.50 o
   3   0   9       1455.87       1360.41        21.44 o
   5   0   9        196.23        173.87         6.05 o
   7   0   9          2.17         -4.44         3.43 o
  -8   1   9          0.02          2.99         2.25 o
  -7   1   9        120.32        126.65         3.10 o
  -6   1   9        620.86        626.99         7.90 o
  -5   1   9         23.29         27.36         1.28 o
  -4   1   9       1646.68       1772.88        18.39 o
  -3   1   9        795.95        867.26        11.25 o
  -2   1   9       1170.63       1324.04        16.06 o
  -1   1   9        173.81        154.89         1.88 o
   0   1   9       3462.35       3940.24        38.82 o
   1   1   9         58.35         44.93         1.59 o
   2   1   9        533.52        525.11         5.66 o
   3   1   9        279.46        224.78         3.10 o
   4   1   9         18.67         25.27         1.73 o
   5   1   9        100.46         85.91         3.17 o
   6   1   9          0.34         -1.92         1.71 o
   7   1   9         11.33          7.03         2.39 o
  -8   2   9        462.79        478.31         9.24 o
  -7   2   9         14.00         15.63         1.86 o
  -6   2   9        718.33        718.87         9.21 o
  -5   2   9        251.03        264.93         3.79 o
  -4   2   9          2.14          4.62         0.80 o
  -3   2   9        350.61        363.44         4.66 o
  -2   2   9        306.46        467.37         6.09 o
  -1   2   9       5649.13       5999.86        56.85 o
   0   2   9         48.32         55.73         1.10 o
   1   2   9        196.69        208.18         2.56 o
   2   2   9        591.91        567.42         5.89 o
   3   2   9         74.21         70.46         2.50 o
   4   2   9          0.47         -1.39         1.05 o
   5   2   9        153.74        153.17         3.79 o
   6   2   9        127.42        127.95         5.81 o
   7   2   9          0.84          4.35         2.40 o
  -8   3   9         15.87         20.34         2.79 o
  -7   3   9         20.18         21.10         2.21 o
  -6   3   9         90.34         95.18         2.97 o
  -5   3   9        157.92        156.81         3.25 o
  -4   3   9         82.92         82.72         1.93 o
  -3   3   9       2480.98       2541.41        25.22 o
  -2   3   9        182.77        202.16         2.56 o
  -1   3   9       1020.98       1050.41        10.13 o
   0   3   9        119.96        204.72         2.67 o
   1   3   9         12.75         10.24         0.63 o
   2   3   9          1.80          5.15         0.63 o
   3   3   9         53.51         57.35         1.56 o
   4   3   9        289.17        314.78         5.00 o
   5   3   9         24.71         23.53         1.97 o
   6   3   9         44.68         40.67         2.83 o
   7   3   9         24.63         24.74         3.07 o
  -8   4   9        156.30        132.70         5.69 o
  -7   4   9         13.11         20.95         2.37 o
  -6   4   9        629.03        607.05         9.07 o
  -5   4   9          3.92         12.02         1.77 o
  -4   4   9       1624.58       1615.91        18.93 o
  -3   4   9        225.03        222.97         3.18 o
  -2   4   9        204.31        209.50         2.67 o
  -1   4   9        922.77        878.84         8.65 o
   0   4   9        177.09        158.06         2.30 o
   1   4   9       1314.46       1309.98        12.44 o
   2   4   9         48.17         45.73         1.44 o
   3   4   9        554.29        537.67         6.10 o
   4   4   9         13.00         15.09         1.50 o
   5   4   9        181.99        181.21         4.32 o
   6   4   9         30.40         30.18         2.85 o
   7   4   9         40.64         39.65         4.48 o
  -7   5   9         88.31         78.47         4.00 o
  -6   5   9          5.87          7.86         1.69 o
  -5   5   9         49.20         58.33         2.52 o
  -4   5   9        485.38        446.64         6.42 o
  -3   5   9         31.76         34.08         1.59 o
  -2   5   9       1789.79       1675.34        19.04 o
  -1   5   9        227.55        242.77         5.55 o
   0   5   9        651.08        684.38         7.79 o
   1   5   9        147.14        144.00         2.28 o
   2   5   9        775.42        799.71         8.50 o
   3   5   9        112.74         89.22         2.22 o
   4   5   9          0.01         -2.14         1.43 o
   5   5   9         12.79         11.83         1.93 o
   6   5   9        127.43        126.37         5.69 o
   7   5   9         37.77         34.31         3.79 o
  -7   6   9          3.16          1.00         2.40 o
  -6   6   9         30.25         27.59         2.30 o
  -5   6   9        230.79        213.05         4.26 o
  -4   6   9        263.87        237.70         4.22 o
  -3   6   9        531.64        538.37         7.04 o
  -2   6   9        171.54        187.07         3.28 o
  -1   6   9        589.93        567.80         7.92 o
   0   6   9        615.07        592.12         7.53 o
   1   6   9       1294.61       1281.18        13.81 o
   2   6   9        854.82        883.73        10.70 o
   3   6   9        673.80        650.19         9.14 o
   4   6   9        230.16        230.73         4.61 o
   5   6   9         54.08         64.19         3.30 o
   6   6   9         13.49          8.92         3.12 o
  -7   7   9          2.11         -0.87         2.81 o
  -6   7   9        104.33         96.83         4.34 o
  -5   7   9         36.10         37.60         2.13 o
  -4   7   9        364.23        343.89         5.74 o
  -3   7   9          0.72          0.47         0.97 o
  -2   7   9         87.55         84.71         2.80 o
  -1   7   9          6.81          8.28         1.35 o
   0   7   9       1101.22       1107.80        14.50 o
   1   7   9          6.18          9.27         1.51 o
   2   7   9        762.50        729.00        10.67 o
   3   7   9        101.71         89.92         3.13 o
   4   7   9         50.72         60.04         3.20 o
   5   7   9        103.68        110.83         5.15 o
   6   7   9         70.18         67.65         6.06 o
  -6   8   9         85.47         90.17         4.82 o
  -5   8   9          8.75          8.71         2.01 o
  -4   8   9          5.58          6.32         1.30 o
  -3   8   9         20.41         14.68         1.34 o
  -2   8   9         32.11         34.90         1.90 o
  -1   8   9         10.18         13.77         1.47 o
   0   8   9         39.02         41.16         2.48 o
   1   8   9        139.79        125.85         3.44 o
   2   8   9        239.76        234.01         4.16 o
   3   8   9          0.89          0.77         1.72 o
   4   8   9        116.85        102.57         4.75 o
   5   8   9         11.54         15.64         3.03 o
  -5   9   9         90.61         83.54         4.69 o
  -4   9   9          0.91          1.11         1.89 o
  -3   9   9         51.61         48.34         2.57 o
  -2   9   9         71.33         66.60         2.92 o
  -1   9   9         31.00         32.84         2.26 o
   0   9   9         48.84         64.50         3.19 o
   1   9   9          0.15         -2.29         1.53 o
   2   9   9          6.09          8.25         1.63 o
   3   9   9        278.81        276.00         6.30 o
   4   9   9        204.08        210.53         6.56 o
   5   9   9          9.97         18.86         3.46 o
  -5  10   9         48.82         65.02         7.05 o
  -4  10   9        303.65        296.43         9.42 o
  -3  10   9         75.05         83.91         3.84 o
  -2  10   9         22.56         19.00         2.13 o
  -1  10   9          0.79         -0.40         1.98 o
   0  10   9         28.30         27.82         2.33 o
   1  10   9        131.87        143.95         4.51 o
   2  10   9         60.67         59.77         3.36 o
   3  10   9         38.15         44.56         3.54 o
   4  10   9         22.39         25.28         3.29 o
  -4  11   9         47.81         53.52         4.66 o
  -3  11   9        103.17        119.60         5.44 o
  -2  11   9        200.17        208.28         6.53 o
  -1  11   9         66.53         74.40         4.24 o
   0  11   9          2.03          5.43         2.48 o
   1  11   9          9.72          7.09         2.61 o
   2  11   9          0.67         -1.20         2.61 o
   3  11   9         15.66         16.58         3.48 o
  -2  12   9          0.41         -2.59         3.22 o
  -1  12   9        207.56        238.08         7.59 o
   0  12   9          6.08         14.34         3.13 o
   1  12   9         64.19         73.07         4.74 o
  -8   0  10         60.33         61.95         4.46 o
  -6   0  10         18.68         15.68         1.92 o
  -4   0  10        309.38        297.83         7.65 o
  -2   0  10       1359.05       1332.31        32.36 o
   0   0  10       2018.51       2419.00        36.15 o
   2   0  10        703.95        688.54        10.61 o
   4   0  10        513.90        479.08         8.78 o
   6   0  10         81.24         96.54         5.70 o
  -8   1  10          7.06          8.44         2.30 o
  -7   1  10          0.71          2.72         1.70 o
  -6   1  10         34.57         35.13         1.72 o
  -5   1  10        613.57        606.64         7.41 o
  -4   1  10        153.25        122.99         2.51 o
  -3   1  10        675.80        644.77        10.92 o
  -2   1  10          8.17          6.47         0.99 o
  -1   1  10        512.29        635.29         6.43 o
   0   1  10        913.10        866.26         8.95 o
   1   1  10         59.82         50.51         1.51 o
   2   1  10        211.61        215.20         2.97 o
   3   1  10          1.64          2.30         0.65 o
   4   1  10          3.03          4.70         1.05 o
   5   1  10        124.09        116.85         3.02 o
   6   1  10         21.86         26.56         2.30 o
   7   1  10          0.01         -2.99         2.56 o
  -8   2  10         67.31         84.53         4.15 o
  -7   2  10         40.32         42.49         2.71 o
  -6   2  10        189.01        185.53         3.35 o
  -5   2  10         66.71         71.92         2.03 o
  -4   2  10          4.71          3.89         0.77 o
  -3   2  10       2803.59       2881.99        31.93 o
  -2   2  10        135.81        116.40         2.19 o
  -1   2  10       1801.01       1782.78        17.27 o
   0   2  10       1125.92       1291.09        13.13 o
   1   2  10        174.93        175.81         2.51 o
   2   2  10        391.55        436.43         4.79 o
   3   2  10        928.17        910.87        10.88 o
   4   2  10         19.08         23.25         1.56 o
   5   2  10        182.23        179.62         3.55 o
   6   2  10         11.31         15.82         2.16 o
   7   2  10          0.15         -0.24         2.96 o
  -8   3  10        300.22        294.03         6.90 o
  -7   3  10         14.47         20.17         2.17 o
  -6   3  10        366.76        341.76         5.71 o
  -5   3  10          2.83          3.68         0.99 o
  -4   3  10          0.58          1.22         0.77 o
  -3   3  10        124.50        133.82         2.00 o
  -2   3  10        192.93        206.20         2.73 o
  -1   3  10        177.79        150.44         2.01 o
   0   3  10         17.80         10.86         0.82 o
   1   3  10        113.37        111.63         1.67 o
   2   3  10       1714.09       1665.10        16.51 o
   3   3  10         61.80         62.08         1.73 o
   4   3  10        951.68        953.49        12.16 o
   5   3  10         22.04         22.96         1.88 o
   6   3  10        129.90        121.07         4.71 o
   7   3  10          8.82          9.17         2.81 o
  -7   4  10        161.39        143.34         5.07 o
  -6   4  10          0.01          5.23         1.44 o
  -5   4  10       1282.47       1294.63        18.04 o
  -4   4  10         15.67         15.59         1.60 o
  -3   4  10       1062.09       1100.19        13.11 o
  -2   4  10          1.45          1.62         0.60 o
  -1   4  10        694.94        684.18         6.90 o
   0   4  10        174.77        196.45         2.83 o
   1   4  10       2136.95       2059.09        19.70 o
   2   4  10         84.30         86.11         1.85 o
   3   4  10        137.21        110.12         2.62 o
   4   4  10        500.07        494.22         7.43 o
   5   4  10         10.91         13.32         1.90 o
   6   4  10        331.16        328.77         7.33 o
   7   4  10          5.53          6.72         3.45 o
  -7   5  10        155.71        160.32         5.05 o
  -6   5  10        161.42        154.37         3.98 o
  -5   5  10         51.07         44.44         2.92 o
  -4   5  10        367.04        379.45         5.36 o
  -3   5  10        231.86        215.17         3.38 o
  -2   5  10        935.63        968.94        18.03 o
  -1   5  10        935.26        895.82        10.17 o
   0   5  10         21.64         28.82         1.60 o
   1   5  10          7.56         10.55         0.87 o
   2   5  10         58.06         59.12         1.85 o
   3   5  10        255.55        225.82         3.60 o
   4   5  10         15.86         15.52         1.56 o
   5   5  10         19.76         22.14         2.19 o
   6   5  10        107.20        121.54         6.17 o
  -7   6  10          0.48         -1.76         2.41 o
  -6   6  10         71.31         58.12         3.73 o
  -5   6  10         93.26         91.46         2.97 o
  -4   6  10          3.04          3.31         1.03 o
  -3   6  10       1198.69       1166.01        14.07 o
  -2   6  10        263.74        266.87         4.39 o
  -1   6  10         96.68         93.01         2.50 o
   0   6  10        107.60        115.54         2.70 o
   1   6  10        775.21        777.76         9.47 o
   2   6  10          0.05          2.37         1.07 o
   3   6  10         41.51         35.65         2.02 o
   4   6  10         47.96         39.42         3.00 o
   5   6  10          7.13          7.52         2.33 o
   6   6  10        103.09        124.13         6.40 o
  -6   7  10          1.79         -0.39         2.10 o
  -5   7  10        184.46        176.20         4.14 o
  -4   7  10         14.37          7.48         1.20 o
  -3   7  10        129.27        112.86         2.69 o
  -2   7  10        489.72        472.67         7.32 o
  -1   7  10        871.60        870.82        12.24 o
   0   7  10        697.95        674.06         9.42 o
   1   7  10        110.21        106.79         2.96 o
   2   7  10        296.79        309.30         4.97 o
   3   7  10         23.44         24.73         1.86 o
   4   7  10        265.45        260.71         6.39 o
   5   7  10         64.11         71.29         4.92 o
   6   7  10         13.72         12.38         3.54 o
  -6   8  10          6.71          3.48         3.60 o
  -5   8  10          0.20         -0.59         2.03 o
  -4   8  10          1.94          2.49         1.27 o
  -3   8  10        393.96        385.53         6.80 o
  -2   8  10         70.65         57.66         2.64 o
  -1   8  10        586.12        564.39         8.63 o
   0   8  10        255.71        251.70         5.01 o
   1   8  10          3.41         -1.07         1.46 o
   2   8  10         81.58         86.01         2.67 o
   3   8  10         24.82         31.08         2.89 o
   4   8  10         22.07         25.21         2.99 o
   5   8  10         99.32        130.88         6.30 o
  -5   9  10         23.13         20.14         2.81 o
  -4   9  10         93.10         90.93         3.81 o
  -3   9  10        120.49        116.43         3.68 o
  -2   9  10         19.06         16.71         1.86 o
  -1   9  10         25.11         22.30         1.96 o
   0   9  10        166.35        180.96         4.48 o
   1   9  10          1.76          1.20         1.65 o
   2   9  10        173.53        184.96         5.46 o
   3   9  10        147.08        146.03         5.09 o
   4   9  10        234.09        250.76         6.63 o
  -4  10  10          3.42         11.22         3.39 o
  -3  10  10          2.71          6.25         2.28 o
  -2  10  10         39.23         45.38         3.02 o
  -1  10  10         74.14         68.85         3.67 o
   0  10  10         31.40         21.74         2.10 o
   1  10  10        262.02        257.76         5.90 o
   2  10  10         79.47         72.72         4.33 o
   3  10  10          6.94         10.57         3.04 o
   4  10  10         80.11         82.46         4.49 o
  -3  11  10          4.66          6.14         2.95 o
  -2  11  10          9.63         19.20         3.01 o
  -1  11  10         47.95         58.19         4.84 o
   0  11  10         59.20         76.95         4.23 o
   1  11  10          0.91          0.22         2.41 o
   2  11  10          4.37          2.00         3.07 o
   3  11  10          0.44         -1.88         3.83 o
  -1  12  10          4.62          6.34         3.57 o
   0  12  10          8.85         13.44         3.56 o
   1  12  10          0.74          5.83         3.55 o
  -7   0  11        405.44        414.69         9.76 o
  -5   0  11         14.91         19.00         1.74 o
  -3   0  11        443.25        456.15        12.57 o
  -1   0  11        974.32       1080.21        15.49 o
   1   0  11        120.52        146.09         3.11 o
   3   0  11        902.77        881.23        17.17 o
   5   0  11         25.21         28.17         2.81 o
   7   0  11          1.07         -3.56         5.49 o
  -8   1  11          0.51          1.62         2.14 o
  -7   1  11         55.89         57.70         2.70 o
  -6   1  11         32.95         30.65         1.61 o
  -5   1  11         65.06         59.37         1.77 o
  -4   1  11        896.19        940.92        16.98 o
  -3   1  11        205.83        203.64         4.57 o
  -2   1  11       2268.51       2475.27        38.47 o
  -1   1  11       1030.22       1079.20        10.62 o
   0   1  11        757.64        703.97         7.93 o
   1   1  11        456.40        437.44         5.01 o
   2   1  11       3542.02       3780.12        39.97 o
   3   1  11         37.46         24.77         1.57 o
   4   1  11       1242.34       1182.68        14.05 o
   5   1  11        223.54        228.36         5.50 o
   6   1  11        103.71         99.68         3.89 o
   7   1  11         33.40         25.43         2.91 o
  -8   2  11         38.14         39.94         2.83 o
  -7   2  11         45.41         40.55         2.41 o
  -6   2  11        277.71        264.44         4.40 o
  -5   2  11          7.62          8.65         1.02 o
  -4   2  11        362.29        371.85         5.69 o
  -3   2  11       1376.39       1404.65        17.27 o
  -2   2  11        105.23        116.80         2.23 o
  -1   2  11        555.28        632.51         6.73 o
   0   2  11          4.79          3.69         0.53 o
   1   2  11       1467.28       1574.25        16.04 o
   2   2  11        213.28        218.25         3.36 o
   3   2  11        131.16        126.69         2.29 o
   4   2  11        503.20        485.73         6.87 o
   5   2  11         44.66         31.95         1.96 o
   6   2  11        173.47        140.73         4.48 o
   7   2  11         59.66         62.88         3.53 o
  -7   3  11         91.27         91.95         3.66 o
  -6   3  11        400.03        396.48         7.22 o
  -5   3  11        623.57        628.82         7.99 o
  -4   3  11          5.44          6.42         0.88 o
  -3   3  11        978.61       1056.18        14.73 o
  -2   3  11        453.39        460.77         5.54 o
  -1   3  11         24.60         26.97         1.00 o
   0   3  11        302.50        308.47         3.59 o
   1   3  11        475.82        432.36         4.85 o
   2   3  11        343.56        346.55         4.27 o
   3   3  11        892.36        883.30        10.32 o
   4   3  11        265.72        264.95         4.78 o
   5   3  11         27.93         30.27         2.01 o
   6   3  11          1.35          0.59         2.15 o
   7   3  11         70.34         92.64         4.58 o
  -7   4  11        171.60        163.83         6.01 o
  -6   4  11         36.16         35.93         2.15 o
  -5   4  11        103.49        100.46         2.68 o
  -4   4  11       1480.93       1451.12        17.10 o
  -3   4  11        290.55        279.78         4.18 o
  -2   4  11         95.13         97.01         2.04 o
  -1   4  11         16.77         17.64         0.81 o
   0   4  11        578.57        576.21        10.52 o
   1   4  11        224.40        235.79         3.24 o
   2   4  11         14.79         20.44         1.37 o
   3   4  11        189.54        191.18         3.30 o
   4   4  11        622.48        583.15         8.17 o
   5   4  11         10.02         12.38         1.84 o
   6   4  11        237.52        256.72         6.59 o
  -7   5  11          7.20          5.36         2.56 o
  -6   5  11          8.96          8.96         1.83 o
  -5   5  11        151.33        136.65         3.50 o
  -4   5  11        173.04        160.34         2.93 o
  -3   5  11        124.09        104.94         3.12 o
  -2   5  11       3443.47       3462.63        36.84 o
  -1   5  11         16.73         19.38         1.17 o
   0   5  11       2943.79       3023.87        33.52 o
   1   5  11        133.41        130.50         2.38 o
   2   5  11        754.86        725.20         8.67 o
   3   5  11        120.16         99.97         2.56 o
   4   5  11        531.60        522.69         8.74 o
   5   5  11         14.30         14.89         2.35 o
   6   5  11         83.95        105.40         5.74 o
  -7   6  11         16.07         14.36         2.82 o
  -6   6  11         34.04         33.19         3.15 o
  -5   6  11         97.97         86.79         2.91 o
  -4   6  11          0.43         -1.57         1.05 o
  -3   6  11          5.09          5.19         1.09 o
  -2   6  11          0.64          2.10         1.28 o
  -1   6  11         30.68         31.69         1.59 o
   0   6  11        919.09        856.35        11.86 o
   1   6  11         37.42         34.76         1.80 o
   2   6  11        372.59        365.61         5.25 o
   3   6  11         56.95         45.80         2.06 o
   4   6  11          0.10          0.88         1.76 o
   5   6  11         16.69         15.68         2.71 o
   6   6  11         32.84         37.71         3.85 o
  -6   7  11         50.93         48.83         3.08 o
  -5   7  11        166.71        161.99         4.47 o
  -4   7  11          9.07          7.17         1.27 o
  -3   7  11          6.64          8.07         1.26 o
  -2   7  11         10.08          9.09         1.34 o
  -1   7  11        435.48        435.47         7.29 o
   0   7  11       1056.10       1032.24        14.26 o
   1   7  11        522.03        529.90         8.20 o
   2   7  11        976.12        959.83        12.19 o
   3   7  11         69.06         81.51         3.12 o
   4   7  11        290.39        283.99         6.17 o
   5   7  11        166.67        148.85         5.92 o
  -6   8  11         33.32         34.26         3.80 o
  -5   8  11         43.32         38.08         2.81 o
  -4   8  11         66.43         54.66         2.29 o
  -3   8  11         96.74         82.44         2.91 o
  -2   8  11        340.96        334.71         7.00 o
  -1   8  11         28.28         29.31         2.32 o
   0   8  11         69.92         75.48         3.79 o
   1   8  11         40.42         31.10         2.25 o
   2   8  11        335.79        319.69         5.48 o
   3   8  11        308.55        331.75         6.42 o
   4   8  11         93.21         97.12         5.12 o
   5   8  11         82.99        108.96         5.72 o
  -5   9  11          0.24          0.87         2.54 o
  -4   9  11         29.94         20.67         2.59 o
  -3   9  11         34.30         29.17         2.19 o
  -2   9  11         80.99         85.37         3.34 o
  -1   9  11        345.00        332.77         6.18 o
   0   9  11         58.53         65.59         3.40 o
   1   9  11          7.35          6.59         1.79 o
   2   9  11         91.17         87.07         4.14 o
   3   9  11          1.63          7.13         2.46 o
   4   9  11          6.55         11.54         2.98 o
  -4  10  11         56.89         70.75         4.90 o
  -3  10  11         50.54         47.17         3.36 o
  -2  10  11        177.24        164.83         5.15 o
  -1  10  11          0.23          1.05         2.03 o
   0  10  11        112.22        115.08         4.70 o
   1  10  11        115.72        117.44         4.70 o
   2  10  11         69.23         66.66         4.05 o
   3  10  11          0.96          0.37         2.96 o
  -3  11  11         24.47         23.30         3.26 o
  -2  11  11        317.45        347.74         9.16 o
  -1  11  11         17.41         19.83         2.94 o
   0  11  11        463.76        506.18        10.88 o
   1  11  11         13.28         13.18         2.85 o
   2  11  11         57.27         68.34         6.15 o
  -8   0  12         14.21         18.44         3.04 o
  -6   0  12        489.22        475.20        10.03 o
  -4   0  12        988.85        943.31        29.29 o
  -2   0  12        424.16        434.08        12.14 o
   0   0  12         60.95         71.65         1.95 o
   2   0  12         79.05         70.82         4.81 o
   4   0  12        227.53        209.45         5.35 o
   6   0  12         46.18         26.55         3.99 o
  -8   1  12          0.09          0.25         1.94 o
  -7   1  12         24.08         27.27         1.99 o
  -6   1  12         15.16         16.34         1.36 o
  -5   1  12          1.93          5.67         1.31 o
  -4   1  12        946.71        971.10        17.59 o
  -3   1  12         87.01         71.29         3.02 o
  -2   1  12       1524.13       1519.79        24.22 o
  -1   1  12         72.26         63.27         2.47 o
   0   1  12         41.55         40.96         1.18 o
   1   1  12         31.66         38.11         1.37 o
   2   1  12        219.57        205.94         4.63 o
   3   1  12        105.43        107.38         3.18 o
   4   1  12        192.84        185.43         3.27 o
   5   1  12        126.72        122.07         3.02 o
   6   1  12          1.37          3.08         3.00 o
   7   1  12        101.27        104.24         6.92 o
  -7   2  12         38.12         40.96         2.41 o
  -6   2  12          0.60          1.45         1.15 o
  -5   2  12        190.98        205.14         4.63 o
  -4   2  12        199.72        199.83         4.45 o
  -3   2  12          2.29          3.48         0.83 o
  -2   2  12        235.03        231.36         3.72 o
  -1   2  12        890.81        921.18         9.58 o
   0   2  12         26.71         27.00         1.03 o
   1   2  12        602.86        568.72         6.77 o
   2   2  12        841.52        790.99        11.58 o
   3   2  12        119.79        100.12         2.65 o
   4   2  12          5.26          4.62         1.33 o
   5   2  12         73.95         68.06         2.80 o
   6   2  12          4.10          2.84         2.66 o
  -7   3  12        156.08        148.30         4.27 o
  -6   3  12        278.16        297.85         5.06 o
  -5   3  12        106.74        110.74         3.92 o
  -4   3  12         74.39         67.80         2.85 o
  -3   3  12          0.13          1.03         0.97 o
  -2   3  12        389.21        368.29         4.91 o
  -1   3  12         72.07         61.41         1.36 o
   0   3  12       3646.55       3657.12        37.42 o
   1   3  12        125.69        126.65         2.43 o
   2   3  12        602.08        537.51         6.83 o
   3   3  12          1.76          2.78         0.92 o
   4   3  12          3.43          3.48         1.49 o
   5   3  12          0.44          1.61         1.37 o
   6   3  12         27.83         31.85         2.61 o
  -7   4  12         58.92         63.49         3.58 o
  -6   4  12          4.73          7.94         1.55 o
  -5   4  12          0.01         -1.71         1.14 o
  -4   4  12          7.35         11.22         1.05 o
  -3   4  12         21.97         25.42         1.35 o
  -2   4  12        478.61        466.30         6.99 o
  -1   4  12         94.39         84.20         2.91 o
   0   4  12          4.36          4.98         0.83 o
   1   4  12        310.95        285.36         6.34 o
   2   4  12        266.61        240.74         3.63 o
   3   4  12        436.61        444.24         6.15 o
   4   4  12          0.56          4.30         1.46 o
   5   4  12         88.96         87.83         3.95 o
   6   4  12          3.73          5.06         2.64 o
  -7   5  12         19.19         17.39         2.67 o
  -6   5  12         16.76         15.64         2.07 o
  -5   5  12          0.13         -2.10         1.40 o
  -4   5  12         66.76         59.02         2.70 o
  -3   5  12          8.66         10.99         1.09 o
  -2   5  12        197.96        186.51         3.04 o
  -1   5  12         46.34         44.93         1.53 o
   0   5  12         99.35         94.57         2.27 o
   1   5  12         19.74         15.05         1.06 o
   2   5  12         73.64         69.56         2.65 o
   3   5  12        217.45        220.59         3.80 o
   4   5  12          9.94         11.94         1.60 o
   5   5  12        372.92        365.15         8.08 o
   6   5  12          2.38          7.25         3.04 o
  -6   6  12        145.94        148.70         5.96 o
  -5   6  12          0.06         -1.25         1.45 o
  -4   6  12         87.93         83.16         2.39 o
  -3   6  12         84.74         73.82         2.48 o
  -2   6  12         81.18         74.68         2.25 o
  -1   6  12        545.08        509.35         7.58 o
   0   6  12         42.75         40.01         2.11 o
   1   6  12         45.78         50.97         2.14 o
   2   6  12        147.98        139.98         3.01 o
   3   6  12         22.43         15.41         1.50 o
   4   6  12          1.17          0.62         1.75 o
   5   6  12         10.70         13.16         2.97 o
   6   6  12          1.54          6.36         3.09 o
  -6   7  12         37.63         40.51         3.00 o
  -5   7  12          3.61          0.24         1.84 o
  -4   7  12         51.14         45.16         1.93 o
  -3   7  12        236.73        226.22         4.78 o
  -2   7  12        147.69        142.62         3.39 o
  -1   7  12         58.94         58.11         2.48 o
   0   7  12        326.91        324.30         5.94 o
   1   7  12        421.80        395.50         6.64 o
   2   7  12         31.12         30.11         1.80 o
   3   7  12         10.17         14.05         1.82 o
   4   7  12          4.24          1.67         2.84 o
   5   7  12          9.51         12.79         3.40 o
  -5   8  12        139.22        134.20         4.72 o
  -4   8  12         20.68         14.45         1.98 o
  -3   8  12          0.09         -0.56         1.47 o
  -2   8  12          2.05          5.27         1.55 o
  -1   8  12        218.91        223.71         4.97 o
   0   8  12          0.20          1.24         1.55 o
   1   8  12          1.51         -0.20         1.80 o
   2   8  12          0.39          1.32         1.48 o
   3   8  12          4.23          4.80         2.17 o
   4   8  12          5.79         12.42         2.78 o
   5   8  12         15.25         16.91         3.77 o
  -5   9  12         11.76          8.78         3.15 o
  -4   9  12        177.33        167.42         5.13 o
  -3   9  12          0.18          2.66         1.86 o
  -2   9  12        390.89        364.26         6.98 o
  -1   9  12         15.83         22.26         2.08 o
   0   9  12         57.93         63.36         3.56 o
   1   9  12        111.47         96.06         3.74 o
   2   9  12         25.72         25.41         2.90 o
   3   9  12         18.07         17.42         2.58 o
   4   9  12          0.03          1.05         2.91 o
  -4  10  12        193.40        223.65         8.10 o
  -3  10  12          0.01          0.37         2.42 o
  -2  10  12         75.10         65.84         3.91 o
  -1  10  12          1.28          3.86         2.29 o
   0  10  12         32.96         32.81         3.23 o
   1  10  12         12.33         12.88         2.60 o
   2  10  12          9.04         10.51         3.04 o
   3  10  12         53.30         59.83         4.48 o
  -3  11  12        100.20        110.36         5.81 o
  -2  11  12        116.58        139.58         6.36 o
  -1  11  12          7.93          7.54         3.34 o
   0  11  12         56.48         55.37         5.36 o
   1  11  12          0.06          1.24         2.98 o
   2  11  12         41.68         52.57         4.36 o
  -7   0  13          9.42         10.09         2.11 o
  -5   0  13       1806.36       1843.95        45.16 o
  -3   0  13        400.27        406.06        20.15 o
  -1   0  13       4514.77       4580.88        63.51 o
   1   0  13       9640.69       9953.40       157.79 o
   3   0  13        416.38        403.48         9.36 o
   5   0  13         10.90         10.72         2.67 o
  -7   1  13        169.92        190.71         4.16 o
  -6   1  13         72.35         72.25         2.89 o
  -5   1  13          0.77          5.12         2.35 o
  -4   1  13       1743.76       1783.99        33.68 o
  -3   1  13         61.87         55.48         3.33 o
  -2   1  13        896.01        880.74        14.72 o
  -1   1  13        711.18        696.03         7.17 o
   0   1  13         63.72         49.76         1.56 o
   1   1  13        259.74        254.06         4.04 o
   2   1  13        764.08        778.85        11.53 o
   3   1  13        581.70        558.72         8.98 o
   4   1  13          8.43          8.22         2.05 o
   5   1  13         98.26         81.99         2.60 o
   6   1  13         17.24         11.34         2.64 o
  -7   2  13         15.99         17.43         1.90 o
  -6   2  13         57.34         55.23         2.77 o
  -5   2  13        493.77        501.29         8.47 o
  -4   2  13        106.74         86.71         4.20 o
  -3   2  13        500.81        524.09        18.17 o
  -2   2  13         75.91         68.48         1.94 o
  -1   2  13          8.33          8.10         0.69 o
   0   2  13        135.88        135.10         2.41 o
   1   2  13        558.51        581.62         7.85 o
   2   2  13         38.64         34.32         2.01 o
   3   2  13          0.24         -2.12         1.48 o
   4   2  13         45.72         52.71         2.46 o
   5   2  13          9.72          4.41         1.36 o
   6   2  13         76.85         69.96         3.73 o
  -7   3  13        117.36        113.08         3.60 o
  -6   3  13         69.15         67.12         5.09 o
  -5   3  13        528.94        533.07         8.37 o
  -4   3  13        831.81        816.63        12.52 o
  -3   3  13          0.85          0.48         1.26 o
  -2   3  13         17.91         21.71         1.03 o
  -1   3  13         32.90         26.73         1.13 o
   0   3  13        678.34        708.31         8.87 o
   1   3  13        610.18        563.65         7.05 o
   2   3  13        527.26        505.35         7.24 o
   3   3  13       1243.27       1193.20        16.25 o
   4   3  13          9.44          4.30         1.00 o
   5   3  13        289.36        303.42         5.52 o
   6   3  13        111.29        108.71         4.40 o
  -7   4  13         73.96         67.35         3.80 o
  -6   4  13        393.33        400.83         7.22 o
  -5   4  13        152.95        140.74         3.58 o
  -4   4  13         59.22         58.80         2.37 o
  -3   4  13        807.00        801.68        10.84 o
  -2   4  13       1848.82       1865.54        20.89 o
  -1   4  13        895.05        869.65        10.22 o
   0   4  13         19.68         17.48         1.08 o
   1   4  13          1.91          1.22         0.82 o
   2   4  13        133.03        119.34         2.52 o
   3   4  13        234.00        243.01         4.05 o
   4   4  13        206.64        190.42         4.21 o
   5   4  13         48.76         45.03         3.06 o
   6   4  13         48.21         70.39         4.50 o
  -7   5  13        102.21         96.13         5.30 o
  -6   5  13        241.27        233.20         5.18 o
  -5   5  13         10.15          9.09         1.83 o
  -4   5  13        805.96        793.91        10.38 o
  -3   5  13        181.54        165.66         4.18 o
  -2   5  13        359.17        358.81         5.00 o
  -1   5  13        321.69        309.41         4.30 o
   0   5  13         88.50         80.54         2.01 o
   1   5  13         74.87         71.90         2.13 o
   2   5  13        231.73        209.52         3.64 o
   3   5  13        495.98        467.54         6.36 o
   4   5  13        100.97         97.96         3.30 o
   5   5  13          0.01          2.00         2.53 o
   6   5  13          5.41         11.02         3.30 o
  -6   6  13         22.59         28.31         2.41 o
  -5   6  13         37.59         38.57         2.54 o
  -4   6  13         11.55         12.77         1.38 o
  -3   6  13        368.00        348.10         5.33 o
  -2   6  13          4.39          6.27         0.92 o
  -1   6  13        739.47        727.33        10.26 o
   0   6  13          8.28          5.90         1.29 o
   1   6  13        457.38        403.90         5.90 o
   2   6  13          1.95          1.32         1.21 o
   3   6  13        252.19        236.68         4.20 o
   4   6  13          0.11          1.47         2.21 o
   5   6  13         30.81         30.67         3.34 o
  -6   7  13        146.86        140.99         6.81 o
  -5   7  13         82.12         68.90         3.49 o
  -4   7  13          8.36          5.96         1.46 o
  -3   7  13        197.91        180.11         3.24 o
  -2   7  13        299.06        277.52         5.11 o
  -1   7  13        264.30        265.77         5.01 o
   0   7  13        623.02        593.17        10.01 o
   1   7  13         70.27         61.81         2.82 o
   2   7  13         21.94         25.78         1.70 o
   3   7  13         43.99         34.82         2.35 o
   4   7  13         16.03         17.04         2.78 o
   5   7  13        235.81        241.44         7.39 o
  -5   8  13         39.94         37.07         2.70 o
  -4   8  13         25.68         24.60         2.31 o
  -3   8  13          1.26          6.05         1.68 o
  -2   8  13        784.17        748.55        11.04 o
  -1   8  13         94.91         79.24         3.33 o
   0   8  13         78.42         72.51         3.22 o
   1   8  13         57.64         54.82         3.14 o
   2   8  13         23.72         21.82         2.00 o
   3   8  13          0.10          3.28         2.27 o
   4   8  13        436.58        471.57         9.75 o
  -4   9  13        162.17        166.58         6.78 o
  -3   9  13         61.83         70.25         3.66 o
  -2   9  13          4.46          8.33         1.96 o
  -1   9  13         37.99         31.22         2.47 o
   0   9  13         57.60         59.95         3.37 o
   1   9  13         62.67         59.53         3.47 o
   2   9  13         76.60         80.29         4.42 o
   3   9  13          0.14          1.04         2.47 o
  -3  10  13         25.16         25.80         2.96 o
  -2  10  13          1.09         -1.94         2.37 o
  -1  10  13        174.98        196.84         5.85 o
   0  10  13          0.61          4.08         2.69 o
   1  10  13        119.81        129.13         5.69 o
   2  10  13          3.36          6.14         3.15 o
  -2  11  13         16.18         14.99         3.39 o
  -1  11  13        108.46        113.66         6.24 o
   0  11  13          0.03          4.96         3.31 o
   1  11  13          1.56          5.36         3.49 o
  -6   0  14          8.25          4.31         5.06 o
  -4   0  14          8.29          3.48         9.33 o
  -2   0  14         11.27          9.60         4.81 o
   0   0  14        619.03        562.17         9.29 o
   2   0  14       1425.31       1357.93        28.64 o
   4   0  14        146.09        127.25         5.60 o
   6   0  14        107.76        109.77        11.80 o
  -7   1  14        238.46        235.29         9.09 o
  -6   1  14         51.15         55.56         4.48 o
  -5   1  14        468.89        444.92         9.75 o
  -4   1  14          9.20          8.48         3.22 o
  -3   1  14        478.78        437.50        12.71 o
  -2   1  14         48.98         38.02         2.60 o
  -1   1  14       1091.96       1102.07        13.08 o
   0   1  14         79.40         82.19         1.85 o
   1   1  14        241.99        246.43         4.15 o
   2   1  14          0.06          2.90         1.28 o
   3   1  14        942.49        947.95        13.29 o
   4   1  14         24.98         26.74         2.21 o
   5   1  14        141.05        136.05         5.25 o
   6   1  14         44.09         37.53         3.47 o
  -7   2  14        105.44         98.37         5.00 o
  -6   2  14         49.83         55.21         4.51 o
  -5   2  14       1677.06       1637.41        28.75 o
  -4   2  14        221.77        212.05         7.17 o
  -3   2  14       4182.98       4336.28        88.55 o
  -2   2  14         31.77         31.38         2.21 o
  -1   2  14        895.35        944.06        10.94 o
   0   2  14        241.79        243.17         3.66 o
   1   2  14        563.31        599.72         8.17 o
   2   2  14        360.00        355.88         6.31 o
   3   2  14        158.47        150.55         3.87 o
   4   2  14        186.46        169.55         4.46 o
   5   2  14         59.44         65.63         3.81 o
   6   2  14         13.68         17.24         2.81 o
  -7   3  14         33.76         31.97         4.77 o
  -6   3  14         53.41         52.84         2.91 o
  -5   3  14         68.38         91.62         5.26 o
  -4   3  14         89.68         95.13         2.74 o
  -3   3  14         13.11         12.99         1.99 o
  -2   3  14         18.16         24.19         1.44 o
  -1   3  14        177.08        163.29         2.69 o
   0   3  14        628.31        615.61         7.89 o
   1   3  14          0.87         -0.69         0.95 o
   2   3  14        978.63        943.63        12.42 o
   3   3  14          9.49          9.82         1.69 o
   4   3  14         65.48         58.12         2.71 o
   5   3  14          0.82          8.06         2.14 o
   6   3  14         18.75         19.06         2.91 o
  -7   4  14        321.07        336.70         8.51 o
  -6   4  14         13.58         17.30         2.42 o
  -5   4  14        458.66        461.13         8.54 o
  -4   4  14          0.78          2.57         1.39 o
  -3   4  14        606.16        585.58         9.49 o
  -2   4  14         65.74         67.70         2.35 o
  -1   4  14        915.36        891.40        10.89 o
   0   4  14          0.78          0.93         0.86 o
   1   4  14        202.53        205.87         3.40 o
   2   4  14          2.71          1.34         1.09 o
   3   4  14          0.40          2.74         1.33 o
   4   4  14        225.05        201.43         5.13 o
   5   4  14          1.83          2.34         1.73 o
   6   4  14         51.07         52.96         3.82 o
  -6   5  14         10.90         12.07         3.00 o
  -5   5  14         17.48         15.98         2.16 o
  -4   5  14          0.95          4.27         1.15 o
  -3   5  14        515.97        505.77         7.03 o
  -2   5  14          0.06          0.81         0.93 o
  -1   5  14         20.42         17.62         1.23 o
   0   5  14        257.76        245.12         3.74 o
   1   5  14       1247.80       1174.40        14.47 o
   2   5  14         89.12         86.42         2.67 o
   3   5  14         25.91         20.86         1.55 o
   4   5  14         22.06         28.67         2.40 o
   5   5  14          4.94          3.48         2.52 o
  -6   6  14          3.12          4.71         2.19 o
  -5   6  14         14.46          9.38         1.93 o
  -4   6  14         68.55         60.87         2.47 o
  -3   6  14         43.10         44.77         1.87 o
  -2   6  14          7.96          7.13         1.08 o
  -1   6  14       1228.78       1214.23        16.29 o
   0   6  14         49.74         43.02         1.80 o
   1   6  14         35.55         37.94         1.87 o
   2   6  14         51.70         60.69         2.57 o
   3   6  14         78.23         86.09         2.90 o
   4   6  14        244.22        273.82         6.40 o
   5   6  14         63.37         59.64         5.92 o
  -6   7  14          6.50          7.22         2.32 o
  -5   7  14        143.86        144.10         4.46 o
  -4   7  14         35.75         34.73         2.49 o
  -3   7  14        116.99        108.09         3.14 o
  -2   7  14        247.16        226.69         4.60 o
  -1   7  14        325.18        303.96         5.56 o
   0   7  14          3.26          2.25         1.65 o
   1   7  14         18.27         22.08         1.85 o
   2   7  14          0.33          1.54         1.52 o
   3   7  14          4.95          5.66         2.06 o
   4   7  14          6.39          6.34         2.74 o
  -5   8  14        421.75        441.97         9.68 o
  -4   8  14         13.20         18.49         1.91 o
  -3   8  14        984.90       1021.37        15.28 o
  -2   8  14          6.97         11.56         1.75 o
  -1   8  14        402.32        382.21         6.72 o
   0   8  14         21.82         17.72         2.07 o
   1   8  14        111.53        111.99         4.09 o
   2   8  14          0.10          2.05         1.85 o
   3   8  14        172.85        180.82         5.70 o
   4   8  14          4.22         17.28         4.64 o
  -4   9  14         12.66         11.81         2.41 o
  -3   9  14         51.93         60.54         3.44 o
  -2   9  14         60.53         70.48         3.74 o
  -1   9  14         44.08         42.03         3.38 o
   0   9  14          3.62          1.52         2.07 o
   1   9  14          1.34         -0.62         2.25 o
   2   9  14         50.13         40.55         4.45 o
   3   9  14         34.39         29.28         3.86 o
  -3  10  14         13.53         10.60         2.74 o
  -2  10  14          0.59          0.33         2.49 o
  -1  10  14        342.61        341.89         8.28 o
   0  10  14        133.17        168.12         6.93 o
   1  10  14         36.44         32.28         3.77 o
   2  10  14         69.64         74.82         5.04 o
  -7   0  15        425.02        441.83        18.90 o
  -5   0  15        240.76        262.27        12.40 o
  -3   0  15          0.30          7.09         4.48 o
  -1   0  15        153.68        164.92         3.75 o
   1   0  15        501.90        516.25        10.76 o
   3   0  15       1335.63       1335.37        25.60 o
   5   0  15         11.88         13.11         3.76 o
  -7   1  15         22.80         20.48         4.03 o
  -6   1  15         82.79         91.25         5.84 o
  -5   1  15        131.51        126.45         5.22 o
  -4   1  15          0.92          4.48         5.60 o
  -3   1  15          0.34         -5.23         4.11 o
  -2   1  15        596.61        575.58        11.21 o
  -1   1  15        433.65        445.92         5.86 o
   0   1  15        678.54        646.59         8.16 o
   1   1  15        624.93        623.86         8.92 o
   2   1  15          2.46          0.27         1.32 o
   3   1  15        179.80        195.46         4.43 o
   4   1  15         96.62        104.27         3.90 o
   5   1  15        193.17        220.65         6.53 o
   6   1  15         14.97         12.28         3.70 o
  -7   2  15          5.86          4.39         3.85 o
  -6   2  15         66.89         65.25         5.02 o
  -5   2  15        337.54        337.99         8.26 o
  -4   2  15        111.90        104.88         8.36 o
  -3   2  15        274.77        287.07         8.41 o
  -2   2  15        181.66        185.19         4.00 o
  -1   2  15       1334.51       1352.75        16.80 o
   0   2  15       1245.92       1240.08        15.56 o
   1   2  15         22.15         21.44         1.26 o
   2   2  15        553.14        540.72         8.72 o
   3   2  15        269.20        272.56         5.39 o
   4   2  15        174.67        158.38         4.48 o
   5   2  15        199.71        225.60         6.64 o
   6   2  15        136.05        160.07         6.95 o
  -7   3  15          9.68          9.70         2.72 o
  -6   3  15         46.65         53.26         4.16 o
  -5   3  15        352.98        342.93         8.30 o
  -4   3  15         21.80         27.99         2.50 o
  -3   3  15       1823.44       1811.53        28.05 o
  -2   3  15          1.25          0.76         1.16 o
  -1   3  15        356.92        367.02         4.89 o
   0   3  15          0.21          1.15         0.85 o
   1   3  15         57.79         52.14         1.98 o
   2   3  15         35.90         35.71         1.96 o
   3   3  15          0.23         -1.22         1.66 o
   4   3  15          0.05          1.11         1.92 o
   5   3  15        281.46        280.36         6.54 o
  -6   4  15          0.57          2.20         2.32 o
  -5   4  15        464.83        451.70         9.23 o
  -4   4  15          0.29          0.06         1.45 o
  -3   4  15        348.01        350.24         8.40 o
  -2   4  15        189.36        174.54         3.06 o
  -1   4  15         15.80         10.12         1.05 o
   0   4  15        252.78        225.78         3.58 o
   1   4  15        109.62         95.18         2.44 o
   2   4  15         34.69         29.01         1.72 o
   3   4  15          4.91          5.18         2.03 o
   4   4  15         30.68         45.01         2.69 o
   5   4  15          9.47          9.88         2.91 o
  -6   5  15          0.00          0.55         2.45 o
  -5   5  15         83.62         84.23         4.30 o
  -4   5  15        718.04        694.31        15.10 o
  -3   5  15         12.79         18.52         1.44 o
  -2   5  15        260.79        251.33         4.09 o
  -1   5  15          1.39         -0.49         1.04 o
   0   5  15          1.86          2.18         1.05 o
   1   5  15        215.10        217.44         3.85 o
   2   5  15        184.52        194.20         4.13 o
   3   5  15          9.08         18.90         1.50 o
   4   5  15         33.48         31.31         2.98 o
   5   5  15         36.59         41.18         3.65 o
  -6   6  15         96.36        102.35         5.64 o
  -5   6  15        118.68        107.01         7.33 o
  -4   6  15          9.61         10.89         1.52 o
  -3   6  15        147.50        134.00         3.04 o
  -2   6  15        245.07        249.16         4.05 o
  -1   6  15         17.38         21.63         1.39 o
   0   6  15        126.55        109.14         2.94 o
   1   6  15        246.20        224.77         5.05 o
   2   6  15         41.25         44.19         2.26 o
   3   6  15        125.31        110.30         3.86 o
   4   6  15         16.12         22.93         3.10 o
   5   6  15          6.38          4.12         3.13 o
  -5   7  15          0.12          2.94         2.05 o
  -4   7  15          1.31          2.09         1.66 o
  -3   7  15         30.31         26.94         1.62 o
  -2   7  15        217.47        213.76         5.04 o
  -1   7  15        247.88        222.27         4.69 o
   0   7  15        247.68        230.98         5.04 o
   1   7  15          0.92          4.58         1.39 o
   2   7  15         43.37         36.86         2.72 o
   3   7  15         15.96         17.44         2.53 o
   4   7  15         16.80         17.17         2.88 o
  -5   8  15         27.95         34.94         3.28 o
  -4   8  15          0.03         -0.88         1.89 o
  -3   8  15         17.33         30.94         3.98 o
  -2   8  15         10.79         10.02         1.96 o
  -1   8  15         67.68         72.14         3.42 o
   0   8  15         60.37         62.00         3.40 o
   1   8  15         14.67         16.80         2.19 o
   2   8  15        267.05        265.22         6.74 o
   3   8  15         31.10         37.72         3.34 o
  -4   9  15          2.12          0.29         2.33 o
  -3   9  15          8.26         11.04         2.58 o
  -2   9  15          0.06          2.79         2.13 o
  -1   9  15        136.41        130.47         5.18 o
   0   9  15         95.09        108.72         4.80 o
   1   9  15         34.41         31.65         3.30 o
   2   9  15          0.22          1.13         2.76 o
  -2  10  15         65.09         61.25         4.01 o
  -1  10  15         94.04        111.45         5.99 o
   0  10  15          1.08          6.58         3.13 o
   1  10  15          0.86          4.52         3.36 o
  -6   0  16         33.35         41.46         5.46 o
  -2   0  16         95.54         95.29         5.75 o
   0   0  16        108.56         98.18         2.56 o
   2   0  16        344.93        337.67         8.27 o
   4   0  16         16.12         20.24         3.89 o
  -7   1  16          0.77         -1.63         4.22 o
  -6   1  16         67.10         69.22         5.43 o
  -5   1  16          7.88          3.32         3.38 o
  -4   1  16        202.18        234.01        15.68 o
  -3   1  16        274.99        271.11        11.48 o
  -2   1  16        256.84        246.93         6.73 o
  -1   1  16        611.42        591.64         7.55 o
   0   1  16          0.05         -0.69         0.77 o
   1   1  16       2193.60       2150.77        27.60 o
   2   1  16        184.20        194.55         4.19 o
   3   1  16        599.60        610.46         9.44 o
   4   1  16          0.48          3.88         2.06 o
   5   1  16        933.59       1004.00        16.94 o
  -7   2  16          8.13          4.95         3.96 o
  -6   2  16         40.27         46.07         4.77 o
  -5   2  16          3.83         -4.51         5.00 o
  -3   2  16        619.03        588.99        20.32 o
  -2   2  16        477.46        443.97         7.60 o
  -1   2  16       1309.51       1284.64        15.40 o
   0   2  16        106.46        119.38         2.45 o
   1   2  16         77.07         64.23         2.50 o
   2   2  16        140.29        132.43         3.69 o
   3   2  16          0.09          0.50         1.70 o
   4   2  16        185.04        184.17         5.06 o
   5   2  16         10.45         17.08         3.45 o
  -6   3  16        141.06        148.52         7.58 o
  -5   3  16        257.94        258.90        13.39 o
  -4   3  16         29.32         32.30         3.70 o
  -3   3  16          1.93          0.61         1.30 o
  -2   3  16        695.30        706.68        10.45 o
  -1   3  16         21.43         25.76         1.38 o
   0   3  16       1132.43       1096.10        14.01 o
   1   3  16         39.82         39.85         1.98 o
   2   3  16         11.54          6.77         1.78 o
   3   3  16         70.37         62.82         3.31 o
   4   3  16         29.05         31.90         3.04 o
   5   3  16          0.65          9.04         3.67 o
  -6   4  16         64.47         52.96         3.88 o
  -5   4  16         25.25         33.76         3.10 o
  -4   4  16         37.02         38.96         2.64 o
  -3   4  16         92.44         91.12         3.51 o
  -2   4  16         34.90         38.90         1.75 o
  -1   4  16        779.51        708.10         9.55 o
   0   4  16        230.17        229.71         3.74 o
   1   4  16        116.98        110.88         3.17 o
   2   4  16          2.79          7.20         1.61 o
   3   4  16          4.34          5.72         2.18 o
   4   4  16         40.83         39.89         3.68 o
   5   4  16          2.61          5.24         3.74 o
  -6   5  16         67.98         65.15         4.25 o
  -5   5  16          3.08          0.14         2.15 o
  -4   5  16         71.46         72.66         3.30 o
  -3   5  16        123.35        116.41         3.48 o
  -2   5  16          0.25          0.89         1.06 o
  -1   5  16        101.36         89.97         2.52 o
   0   5  16        257.21        251.71         4.19 o
   1   5  16        546.53        520.50         7.31 o
   2   5  16          0.03          3.31         1.57 o
   3   5  16       1453.34       1438.97        20.83 o
   4   5  16         26.78         30.75         2.97 o
   5   5  16        359.14        367.31         9.67 o
  -5   6  16         55.70         56.78         4.67 o
  -4   6  16          9.78          7.17         2.33 o
  -3   6  16          0.39         -1.84         1.23 o
  -2   6  16        131.84        125.25         2.84 o
  -1   6  16         13.96         15.28         1.39 o
   0   6  16        123.79        137.24         3.19 o
   1   6  16        441.68        410.61         6.43 o
   2   6  16          3.17          8.20         1.73 o
   3   6  16          8.70          7.27         2.46 o
   4   6  16         11.89         19.32         2.81 o
  -5   7  16         65.26         58.25         3.42 o
  -4   7  16        111.86        103.09         3.39 o
  -3   7  16          2.48          3.38         1.69 o
  -2   7  16        277.27        277.63         5.32 o
  -1   7  16        185.48        164.04         4.12 o
   0   7  16          9.85          6.67         1.76 o
   1   7  16         93.75         77.46         3.57 o
   2   7  16         34.63         35.29         2.67 o
   3   7  16         74.46         68.89         4.24 o
   4   7  16        103.48        110.58         5.89 o
  -4   8  16          0.07          3.03         1.97 o
  -3   8  16        236.91        226.52         5.56 o
  -2   8  16          6.09         12.50         2.17 o
  -1   8  16         23.14         18.94         2.29 o
   0   8  16          0.34         -0.60         2.00 o
   1   8  16         99.05        100.91         5.04 o
   2   8  16         22.94         24.70         3.76 o
   3   8  16         36.54         40.80         4.86 o
  -3   9  16          2.43          0.33         2.53 o
  -2   9  16         97.07        110.09         4.83 o
  -1   9  16         27.60         27.64         3.32 o
   0   9  16          0.24          1.50         2.56 o
   1   9  16          4.41          6.48         3.05 o
   2   9  16         83.81         97.08         7.37 o
  -1  10  16          1.10          1.98         3.09 o
   0  10  16          0.00          2.17         3.21 o
  -5   0  17         84.03         75.20         8.84 o
  -3   0  17        375.52        357.82        11.85 o
  -1   0  17        589.91        575.06        10.43 o
   1   0  17         14.13         17.74         2.24 o
   3   0  17        265.76        250.08         8.45 o
   5   0  17        142.19        115.53        10.01 o
  -6   1  17         46.34         55.00         5.17 o
  -5   1  17          7.95         13.18         4.64 o
  -4   1  17         74.00         80.99        10.45 o
  -3   1  17         22.05         23.72         3.06 o
  -2   1  17        153.31        160.40         9.11 o
  -1   1  17        210.68        187.50         3.11 o
   0   1  17         82.56         80.89         1.72 o
   1   1  17        569.99        572.26         8.51 o
   2   1  17         66.40         64.97         2.90 o
   3   1  17        176.54        162.99         4.94 o
   4   1  17         76.46         68.71         4.11 o
   5   1  17         19.04         27.48         3.55 o
  -6   2  17         12.60          4.96         4.53 o
  -5   2  17        110.69        104.76         9.72 o
  -4   2  17        130.39        108.61        11.20 o
  -3   2  17         86.08         96.40         5.19 o
  -2   2  17         71.72         68.54         2.69 o
  -1   2  17          0.06          2.92         0.93 o
   0   2  17         41.56         32.83         1.48 o
   1   2  17         18.37         22.31         1.70 o
   2   2  17        211.59        198.66         4.37 o
   3   2  17          0.32          1.57         2.02 o
   4   2  17         61.31         63.45         5.90 o
   5   2  17          1.81          8.41         3.45 o
  -6   3  17         92.42        101.54         7.13 o
  -5   3  17         44.32         44.90         6.99 o
  -4   3  17         38.12         47.81         5.59 o
  -3   3  17        252.53        249.33         5.64 o
  -2   3  17         33.66         28.19         1.91 o
  -1   3  17        488.05        441.84         5.85 o
   0   3  17         21.56         25.46         1.47 o
   1   3  17        661.37        643.18         9.41 o
   2   3  17          3.63          2.06         1.64 o
   3   3  17        563.05        575.19         9.86 o
   4   3  17         64.33         82.93         4.44 o
   5   3  17         80.62         87.88         5.47 o
  -6   4  17         61.69         62.55         5.97 o
  -5   4  17        381.01        409.35        18.01 o
  -4   4  17         32.34         39.13         4.29 o
  -3   4  17        399.72        397.17         7.72 o
  -2   4  17         50.99         41.29         2.04 o
  -1   4  17        101.80        111.19         2.60 o
   0   4  17        656.70        615.23         7.91 o
   1   4  17         88.11         99.93         2.97 o
   2   4  17        143.04        115.50         3.71 o
   3   4  17          2.30          4.45         2.39 o
   4   4  17         76.13         86.39         4.64 o
  -5   5  17          0.09         -0.67         2.16 o
  -4   5  17         58.03         63.78         3.68 o
  -3   5  17         23.36         22.82         2.01 o
  -2   5  17         88.69         88.21         2.67 o
  -1   5  17          1.84          2.66         1.26 o
   0   5  17         20.83         25.21         1.65 o
   1   5  17         26.46         27.33         2.03 o
   2   5  17        200.04        194.04         4.50 o
   3   5  17         10.82         16.78         3.00 o
   4   5  17         11.70          2.16         4.05 o
  -5   6  17        193.06        212.54         7.62 o
  -4   6  17        117.73        116.81         4.44 o
  -3   6  17        183.03        187.16         4.86 o
  -2   6  17          2.92          4.21         1.34 o
  -1   6  17        259.19        257.59         4.70 o
   0   6  17        163.20        166.06         3.63 o
   1   6  17        226.27        217.56         4.28 o
   2   6  17          6.50         11.49         2.12 o
   3   6  17          1.27          1.33         2.65 o
   4   6  17          4.88          7.30         3.89 o
  -4   7  17        100.48        113.33         3.47 o
  -3   7  17        113.87        117.39         3.86 o
  -2   7  17        213.14        220.23         5.32 o
  -1   7  17        131.38        122.29         4.08 o
   0   7  17         47.63         59.04         3.77 o
   1   7  17        205.15        188.13         4.87 o
   2   7  17         33.47         38.79         3.39 o
   3   7  17        134.12        127.29         6.76 o
  -4   8  17          7.88          4.44         2.05 o
  -3   8  17          0.67         -1.11         1.95 o
  -2   8  17         69.54         89.33         4.08 o
  -1   8  17          2.44          8.06         2.22 o
   0   8  17         57.31         60.77         3.77 o
   1   8  17          4.52          4.97         2.63 o
   2   8  17         62.19         68.98         5.60 o
  -2   9  17         22.03         21.31         2.77 o
  -1   9  17         55.91         43.39         3.89 o
   0   9  17          0.28          4.75         3.03 o
   1   9  17        106.82        125.07         6.31 o
  -6   0  18         34.93         58.72        10.26 o
  -4   0  18         28.75         17.54         6.72 o
  -2   0  18        448.20        417.77        12.81 o
   0   0  18         84.05         70.84         3.44 o
   2   0  18          6.98          2.49         2.36 o
   4   0  18        162.67        175.17         9.91 o
  -6   1  18         23.76         28.42         5.59 o
  -5   1  18         39.52         45.14         8.40 o
  -4   1  18         75.46         82.48        10.45 o
  -3   1  18        103.89        109.20         6.03 o
  -2   1  18         59.19         53.93         3.83 o
  -1   1  18        438.72        402.07         5.52 o
   0   1  18         15.20         12.02         1.12 o
   1   1  18        234.40        222.70         4.47 o
   2   1  18          2.34         -0.13         1.63 o
   3   1  18          0.41         -3.25         2.17 o
   4   1  18          3.91          1.31         2.52 o
   5   1  18          5.66          4.16         3.75 o
  -6   2  18          6.25         11.33         5.25 o
  -5   2  18        389.27        419.17        17.89 o
  -4   2  18          1.82          2.99         5.60 o
  -3   2  18        152.51        153.56         6.51 o
  -2   2  18          3.95          2.59         1.28 o
  -1   2  18         24.13         26.53         1.41 o
   0   2  18          0.23         -0.18         1.11 o
   1   2  18          4.26          7.18         1.48 o
   2   2  18          6.75          7.49         1.79 o
   3   2  18          2.12         -1.51         2.07 o
   4   2  18         51.66         47.92         3.55 o
  -6   3  18         66.50         71.37         7.22 o
  -5   3  18          0.27          2.84         5.78 o
  -4   3  18         94.94         98.08         7.21 o
  -3   3  18        110.12        107.54         5.71 o
  -2   3  18         50.77         39.20         2.48 o
  -1   3  18        237.52        219.34         3.78 o
   0   3  18          2.88          1.04         1.09 o
   1   3  18         55.75         45.61         2.09 o
   2   3  18          0.10         -1.06         1.71 o
   3   3  18         62.28         68.73         3.77 o
   4   3  18         75.76         82.28         5.33 o
  -5   4  18          4.30          6.13         6.37 o
  -4   4  18         82.11         92.27         5.54 o
  -3   4  18        386.56        376.35         7.54 o
  -2   4  18          5.94          2.92         1.57 o
  -1   4  18        234.22        218.73         3.84 o
   0   4  18         56.25         58.59         2.14 o
   1   4  18         97.52         98.02         3.07 o
   2   4  18        295.80        276.53         5.43 o
   3   4  18         30.39         35.00         3.23 o
   4   4  18          8.37          8.23         3.35 o
  -5   5  18         13.36         13.41         2.57 o
  -4   5  18          1.84          0.92         1.80 o
  -3   5  18        172.44        152.94         4.64 o
  -2   5  18          5.42         11.69         1.60 o
  -1   5  18        793.31        780.72        10.43 o
   0   5  18         25.13         13.99         1.54 o
   1   5  18        173.71        166.17         4.24 o
   2   5  18         59.38         62.05         3.36 o
   3   5  18         46.54         44.62         3.91 o
   4   5  18          3.59          1.15         3.44 o
  -5   6  18          2.18          4.61         2.66 o
  -4   6  18          4.34          4.75         2.26 o
  -3   6  18         91.02        113.47         6.14 o
  -2   6  18          3.57          2.66         1.50 o
  -1   6  18         13.35         18.41         1.75 o
   0   6  18         60.95         60.40         2.81 o
   1   6  18          1.89          1.57         1.94 o
   2   6  18        253.33        258.09         7.00 o
   3   6  18          1.34         -0.18         2.97 o
  -4   7  18          5.16          7.06         2.69 o
  -3   7  18        235.97        242.92         5.57 o
  -2   7  18          0.35          1.49         1.94 o
  -1   7  18          0.08          2.58         1.98 o
   0   7  18         17.19         21.27         2.45 o
   1   7  18          0.12          1.98         2.06 o
   2   7  18         38.00         44.17         6.73 o
  -3   8  18         10.37          8.93         2.38 o
  -2   8  18         20.44         22.14         2.49 o
  -1   8  18          7.70          7.34         2.32 o
   0   8  18         17.26         23.61         2.96 o
   1   8  18        192.23        238.04         7.96 o
  -1   9  18         60.00         71.89         4.88 o
  -5   0  19         70.20         95.96        12.13 o
  -3   0  19        343.16        387.89        12.84 o
  -1   0  19         31.36         20.91         1.85 o
   1   0  19         27.49         21.43         2.81 o
   3   0  19         59.51         68.21         5.42 o
  -6   1  19         86.43         93.35         7.43 o
  -5   1  19          8.47          3.76         6.34 o
  -4   1  19        356.77        363.45        12.84 o
  -3   1  19          5.09          2.37         2.92 o
  -2   1  19        690.62        696.64        15.12 o
  -1   1  19        148.86        151.31         2.84 o
   0   1  19        198.50        198.70         3.42 o
   1   1  19         40.50         46.88         2.48 o
   2   1  19         34.96         34.28         2.36 o
   3   1  19         95.20         86.70         5.39 o
   4   1  19         45.44         47.04         4.20 o
  -6   2  19          1.38          6.14         6.99 o
  -5   2  19         36.50         33.19         6.81 o
  -4   2  19          5.98         -0.95         4.73 o
  -3   2  19         51.64         45.19         5.18 o
  -2   2  19        274.15        287.89         6.38 o
  -1   2  19         60.17         56.34         2.04 o
   0   2  19        536.83        542.78         8.61 o
   1   2  19        160.15        151.81         4.96 o
   2   2  19        223.00        228.10         5.07 o
   3   2  19          1.08          0.78         2.30 o
   4   2  19        159.24        166.43         6.80 o
  -5   3  19        205.95        190.41        13.07 o
  -4   3  19         11.59         12.33         3.31 o
  -3   3  19         58.19         54.77         5.08 o
  -2   3  19          3.25          4.41         2.02 o
  -1   3  19         14.46         13.59         1.47 o
   0   3  19          1.19          4.80         1.19 o
   1   3  19         10.22         13.69         1.86 o
   2   3  19          1.26          5.03         1.88 o
   3   3  19         25.79         23.61         3.14 o
   4   3  19         21.32         17.56         3.70 o
  -5   4  19         12.97         15.01         6.81 o
  -4   4  19         63.08         76.39         7.11 o
  -3   4  19         12.03          9.49         1.83 o
  -2   4  19        230.58        243.03         5.79 o
  -1   4  19          2.65          9.46         1.42 o
   0   4  19        301.39        289.92         5.74 o
   1   4  19         36.24         40.03         2.64 o
   2   4  19        235.16        252.30         6.15 o
   3   4  19         18.66         18.10         3.10 o
  -5   5  19          4.44          7.38         6.97 o
  -4   5  19        344.77        361.95         7.73 o
  -3   5  19         29.15         31.01         2.61 o
  -2   5  19         79.21         76.41         3.14 o
  -1   5  19         61.22         61.41         3.21 o
   0   5  19         71.79         65.30         3.08 o
   1   5  19          5.66          5.12         2.02 o
   2   5  19         15.62         13.41         3.00 o
   3   5  19         33.08         42.20         4.03 o
  -4   6  19         48.37         65.09         3.79 o
  -3   6  19         15.37         21.39         2.55 o
  -2   6  19         29.36         37.81         2.34 o
  -1   6  19          3.40          4.20         1.74 o
   0   6  19          1.98          1.34         1.74 o
   1   6  19          3.05          1.36         2.13 o
   2   6  19        104.11        124.35         6.64 o
  -3   7  19          2.97          7.88         1.89 o
  -2   7  19        319.67        344.26         7.13 o
  -1   7  19         13.30         20.92         2.45 o
   0   7  19         54.23         55.18         3.70 o
   1   7  19         24.71         24.74         3.77 o
   2   7  19          4.08          2.56         3.33 o
  -2   8  19        197.22        236.00         6.43 o
  -1   8  19          5.83         15.41         2.67 o
   0   8  19        426.11        492.37        11.35 o
  -4   0  20        361.77        397.12        16.74 o
  -2   0  20        131.24        104.84         6.69 o
   0   0  20        139.35        154.17         5.25 o
   2   0  20        224.88        255.11         8.74 o
   4   0  20         14.19          9.19         5.07 o
  -5   1  20         69.55         58.50         6.42 o
  -4   1  20         41.38         47.36        10.46 o
  -3   1  20         15.58         16.47         3.52 o
  -2   1  20         14.18         20.32         2.61 o
  -1   1  20        122.87        129.40         2.87 o
   0   1  20        207.02        214.47         4.38 o
   1   1  20        261.16        255.45         5.19 o
   2   1  20          2.67          3.77         2.17 o
   3   1  20        223.98        237.72         7.45 o
   4   1  20         12.00         19.85         3.67 o
  -5   2  20         63.12         64.16         8.41 o
  -4   2  20         15.44         21.79         4.55 o
  -3   2  20        109.76        109.81         6.47 o
  -2   2  20        195.77        212.03         6.97 o
  -1   2  20          8.96          6.47         1.27 o
   0   2  20         29.70         29.09         1.67 o
   1   2  20          4.46          0.72         1.70 o
   2   2  20         26.51         25.80         2.51 o
   3   2  20         13.68         12.73         3.34 o
  -5   3  20         11.44          5.88         7.28 o
  -4   3  20        201.23        210.42         7.92 o
  -3   3  20         79.99         96.13         6.36 o
  -2   3  20        103.47        115.50         4.02 o
  -1   3  20        161.06        146.21         3.43 o
   0   3  20         73.11         72.92         3.15 o
   1   3  20          9.82          3.08         1.90 o
   2   3  20         42.20         37.74         2.90 o
   3   3  20          1.15          1.99         2.82 o
  -5   4  20          5.26         -0.06         5.18 o
  -4   4  20         55.28         54.54         4.78 o
  -3   4  20         29.20         28.56         3.15 o
  -2   4  20        237.20        242.07         8.08 o
  -1   4  20         94.85         94.99         3.48 o
   0   4  20        258.08        244.75         5.31 o
   1   4  20         22.54         19.99         2.23 o
   2   4  20         43.39         39.69         3.11 o
   3   4  20         16.69         13.01         4.34 o
  -4   5  20          3.58          6.67         1.99 o
  -3   5  20         13.14         12.32         2.29 o
  -2   5  20          1.38         -1.92         2.20 o
  -1   5  20         54.00         46.58         2.81 o
   0   5  20          0.36          3.55         1.74 o
   1   5  20        194.95        191.30         6.25 o
   2   5  20          0.52         -3.09         3.15 o
  -3   6  20         11.64         15.69         2.48 o
  -2   6  20        148.76        147.81         4.04 o
  -1   6  20          7.83          9.78         1.99 o
   0   6  20        149.89        152.85         4.49 o
   1   6  20         13.41         10.55         2.74 o
   2   6  20         62.21         70.30         5.64 o
  -2   7  20          0.00          6.90         2.20 o
  -1   7  20        136.25        130.96         5.40 o
   0   7  20         12.48         12.50         2.69 o
   1   7  20         70.23         81.13         6.51 o
  -5   0  21         11.98         -8.96         8.58 o
  -3   0  21         94.22         93.74         9.87 o
  -1   0  21          0.11         11.83         4.99 o
   1   0  21         62.13         80.61         7.22 o
   3   0  21         17.70         18.01         5.17 o
  -5   1  21          3.22         -1.05         3.92 o
  -4   1  21         12.03         17.38         4.12 o
  -3   1  21         72.28         69.59         5.05 o
  -2   1  21         10.98         11.43         2.64 o
  -1   1  21        323.25        333.08         5.51 o
   0   1  21         20.44         18.92         1.93 o
   1   1  21        135.92        128.60         4.32 o
   2   1  21          0.37          0.25         2.17 o
   3   1  21         40.67         41.50         4.01 o
  -5   2  21         35.17         36.84         5.48 o
  -4   2  21        108.61        132.96         9.02 o
  -3   2  21          0.10          8.48         3.54 o
  -2   2  21        109.18        113.78         5.75 o
  -1   2  21          6.63         11.68         1.48 o
   0   2  21          8.31          5.70         1.79 o
   1   2  21          0.21          0.24         1.89 o
   2   2  21         89.95         90.03         4.28 o
   3   2  21          1.58          6.48         3.32 o
  -4   3  21         34.06         43.48         4.69 o
  -3   3  21        328.89        318.81        10.34 o
  -2   3  21          0.07         -0.39         2.11 o
  -1   3  21        361.21        345.84         6.16 o
   0   3  21         41.83         45.65         2.87 o
   1   3  21        391.20        413.42         8.15 o
   2   3  21          7.38         12.34         2.80 o
   3   3  21        178.83        189.69         7.22 o
  -4   4  21         66.92         71.05         5.45 o
  -3   4  21          4.07          1.65         3.62 o
  -2   4  21         47.18         54.12         4.14 o
  -1   4  21         17.86         21.11         2.03 o
   0   4  21          3.43          2.95         1.89 o
   1   4  21          8.85         11.39         2.24 o
   2   4  21          0.01         -0.65         2.88 o
  -3   5  21          0.14         -2.98         1.99 o
  -2   5  21         20.58         14.45         2.47 o
  -1   5  21         92.00         82.59         3.47 o
   0   5  21          6.88          6.87         2.05 o
   1   5  21         94.10        100.62         5.18 o
   2   5  21          0.13         -1.16         3.98 o
  -2   6  21         10.30          7.07         2.95 o
  -1   6  21          1.23         -1.17         1.92 o
   0   6  21          0.53         -0.45         2.28 o
   1   6  21         20.06         20.63         3.32 o
  -4   0  22         48.68         47.16         7.33 o
  -2   0  22        144.45        132.74        11.14 o
   0   0  22        216.61        195.78         6.98 o
   2   0  22        156.88        152.77         7.64 o
  -4   1  22         21.95         19.58         4.37 o
  -3   1  22        319.25        367.40        10.23 o
  -2   1  22          9.71         12.37         3.28 o
  -1   1  22        135.45        146.85         3.29 o
   0   1  22         31.39         24.81         2.30 o
   1   1  22        138.18        141.00         4.80 o
   2   1  22         17.43         12.59         2.84 o
  -4   2  22          4.99          2.67         4.87 o
  -3   2  22          5.63          5.44         3.90 o
  -2   2  22          0.89         -2.51         3.04 o
  -1   2  22          0.96         -1.40         1.26 o
   0   2  22        161.84        164.91         4.65 o
   1   2  22          1.52          3.00         2.19 o
   2   2  22         39.96         34.67         3.54 o
  -4   3  22         33.17         33.28         4.95 o
  -3   3  22         10.81          4.35         3.89 o
  -2   3  22        150.07        139.76         4.87 o
  -1   3  22          2.82          1.97         1.48 o
   0   3  22         19.64         13.77         1.88 o
   1   3  22          0.01          0.56         2.20 o
   2   3  22         63.87         61.63         5.26 o
  -3   4  22         94.26        102.38         7.42 o
  -2   4  22         66.70         63.36         3.62 o
  -1   4  22          0.18         -2.14         1.63 o
   0   4  22        162.15        159.37         4.80 o
   1   4  22          6.47          8.75         2.66 o
  -2   5  22          3.49         -1.36         2.97 o
  -1   5  22         51.37         56.24         3.73 o
   0   5  22          0.52         -0.35         2.44 o
  -3   0  23         75.28         96.37         8.06 o
  -1   0  23        167.27        175.11         5.97 o
   1   0  23          0.93         -0.52         3.12 o
  -3   1  23         45.10         44.77         4.31 o
  -2   1  23          0.86         -1.89         4.10 o
  -1   1  23          3.90          7.38         1.55 o
   0   1  23         52.91         53.26         3.09 o
   1   1  23         68.10         76.45         5.29 o
  -3   2  23          7.49         10.48         3.80 o
  -2   2  23        205.58        232.44         8.62 o
  -1   2  23          9.88         11.76         2.79 o
   0   2  23        100.23        106.20         4.14 o
   1   2  23         38.68         57.02         3.71 o
  -2   3  23          0.01          6.52         3.86 o
  -1   3  23          2.60          8.42         2.14 o
   0   3  23          2.05          5.03         2.06 o
   1   3  23          3.83          1.08         2.40 o
  -1   4  23         25.22         20.96         2.30 o
   0   4  23         45.62         47.51         3.25 o
  -2   0  24         19.23         20.57         4.76 o
   0   0  24        250.07        321.23        16.21 o
  -2   1  24          6.18          9.67         3.35 o
  -1   1  24        457.72        493.91        10.79 o
   0   1  24          5.00          6.86         2.09 o
                                                
